# Supplementary material for: The case for using mapped exonic non-duplicate reads when reporting RNA-sequencing depth: examples from pediatric cancer datasets
Source: Gigascience. 2021 Mar 13;10(3):giab011. doi: 10.1093/gigascience/giab011 (PMC7955155; doi:10.1093/gigascience/giab011)
Supplement: giab011_Supplemental_Tables [file giab011_supplemental_tables.zip]

Archive with 3 entries (3 files):
- Table_S1.csv
- Table_S2_repo_table.csv
- Table_S3_cohort_table.csv
