# Supplementary material for: The case for using mapped exonic non-duplicate reads when reporting RNA-sequencing depth: examples from pediatric cancer datasets
Source: Gigascience. 2021 Mar 13;10(3):giab011. doi: 10.1093/gigascience/giab011 (PMC7955155; doi:10.1093/gigascience/giab011)
Supplement: giab011_Supplemental_Tables [file giab011_supplemental_tables.zip › Table_S1.csv]

dataset_id	Total_reads	Mapped	MND	MEND	seq_length	disease	age_at_dx	pedaya	gender	race	ethnicity	cohort_code	cohort_name	doi_link	source_repository	repository_cohort_accession	repository_dataset_accession	genes_with_at_least_1_count	duration_of_expression	duration_of_mend	n_in_cohort
TARGET-10-DCC001-03A-01R	108969629	95350003	82680982	39305215.8	75	acute lymphoblastic leukemia	NA	NA	NA	NA	NA	Cohort_1	TARGET-10	NA	dbGaP	phs000218	HS2163	29077	NA	NA	337
TARGET-10-DCC002-09A-01R	35070742	27893862	23895040	15181142.375	100	acute lymphoblastic leukemia	NA	NA	NA	NA	NA	Cohort_1	TARGET-10	NA	dbGaP	phs000218	SJBALL010	25518	194.244733937581	74.2926311175029	337
TARGET-10-PAKHZT-03A-01R	55632774	47621057	40017860	18450874.13	50	acute lymphoblastic leukemia	13.91	Yes, age < 30 years	male	White	Hispanic or Latino	Cohort_1	TARGET-10	NA	dbGaP	phs000218	HS0825	24611	NA	NA	337
TARGET-10-PAKKCA-03A-01R	69083700	65377325	61626778.5	21430926.045	75	acute lymphoblastic leukemia	11.64	Yes, age < 30 years	male	White	Hispanic or Latino	Cohort_1	TARGET-10	NA	dbGaP	phs000218	HS1584	27229	NA	NA	337
TARGET-10-PAKKXB-03A-01R	90877937	76138103	66741172.5	23623496.26	75	acute lymphoblastic leukemia	14.54	Yes, age < 30 years	female	White	Hispanic or Latino	Cohort_1	TARGET-10	NA	dbGaP	phs000218	HS1533	25682	NA	NA	337
TARGET-10-PAKSWW-04A-01R	226488834	206841836	23295541.5	16024637.01	75	acute lymphoblastic leukemia	15.1	Yes, age < 30 years	male	White	Hispanic or Latino	Cohort_1	TARGET-10	NA	dbGaP	phs000218	A32650	24215	NA	NA	337
TARGET-10-PAKTAL-03A-01R	50648562	44553750	38495865	17194928.38	50	acute lymphoblastic leukemia	12.24	Yes, age < 30 years	female	White	Hispanic or Latino	Cohort_1	TARGET-10	NA	dbGaP	phs000218	HS0897	24768	NA	NA	337
TARGET-10-PAKVKK-03A-01R	51874221	47029254	39341837	22800636.92	50	acute lymphoblastic leukemia	14.37	Yes, age < 30 years	male	White	Hispanic or Latino	Cohort_1	TARGET-10	NA	dbGaP	phs000218	HS0894	24810	NA	NA	337
TARGET-10-PAKYEP-03A-01R	84653984	64927638	60058417	21996974.73	75	acute lymphoblastic leukemia	2.7	Yes, age < 30 years	male	White	Hispanic or Latino	Cohort_1	TARGET-10	NA	dbGaP	phs000218	HS1534	28621	NA	NA	337
TARGET-10-PALETF-03A-01R	76682586	67103377	61511807.5	18430483.65	75	acute lymphoblastic leukemia	7.63	Yes, age < 30 years	female	White	Not Hispanic or Latino	Cohort_1	TARGET-10	NA	dbGaP	phs000218	HS1537	24327	NA	NA	337
TARGET-10-PALIBN-09A-01R	53006499	47818381	41660540	12212169.8	75	acute lymphoblastic leukemia	14.3	Yes, age < 30 years	male	White	Not Hispanic or Latino	Cohort_1	TARGET-10	NA	dbGaP	phs000218	HS1535	26482	NA	NA	337
TARGET-10-PALJDL-09A-01R	53143252	48938785	43416902	14472768.75	75	acute lymphoblastic leukemia	3.2	Yes, age < 30 years	male	White	Not Hispanic or Latino	Cohort_1	TARGET-10	NA	dbGaP	phs000218	HS1536	24578	NA	NA	337
TARGET-10-PAMDRM-09A-01R	68544138	61642645	53550279.5	17615748.45	75	acute lymphoblastic leukemia	7.87	Yes, age < 30 years	male	Asian	Not Hispanic or Latino	Cohort_1	TARGET-10	NA	dbGaP	phs000218	HS1576	24811	NA	NA	337
TARGET-10-PANATY-09B-01R	110342643	106127878	92309731	25410388.32	75	acute lymphoblastic leukemia	4.22	Yes, age < 30 years	female	White	Not Hispanic or Latino	Cohort_1	TARGET-10	NA	dbGaP	phs000218	A59365	29580	NA	NA	337
TARGET-10-PANDBX-09B-01R	106443448	99667866	91350979	25876915.665	75	acute lymphoblastic leukemia	3.83	Yes, age < 30 years	female	White	Not Hispanic or Latino	Cohort_1	TARGET-10	NA	dbGaP	phs000218	A59366	28763	NA	NA	337
TARGET-10-PANEHF-09A-01R	79838052	77284231	64553346	38829631.26	101	acute lymphoblastic leukemia	15.65	Yes, age < 30 years	male	Asian	Not Hispanic or Latino	Cohort_1	TARGET-10	NA	dbGaP	phs000218	SJBALL269	26355	481.115088264147	182.495782566071	337
TARGET-10-PANKAK-04A-02R	264511128	246442466	72722979.5	42562987.28	75	acute lymphoblastic leukemia	6.41	Yes, age < 30 years	male	White	Not Hispanic or Latino	Cohort_1	TARGET-10	NA	dbGaP	phs000218	A33580	30957	NA	NA	337
TARGET-10-PANLGK-03B-01R	92149230	87014219	79054145	23018761.08	75	acute lymphoblastic leukemia	1	Yes, age < 30 years	female	NA	Not Hispanic or Latino	Cohort_1	TARGET-10	NA	dbGaP	phs000218	A59324	30606	NA	NA	337
TARGET-10-PANNGL-09A-01R	46009620	44676643	37654694	24643441.55	101	acute lymphoblastic leukemia	12.85	Yes, age < 30 years	female	White	Not Hispanic or Latino	Cohort_1	TARGET-10	NA	dbGaP	phs000218	SJBALL265	25889	310.082061882814	110.04517288208	337
TARGET-10-PANSBK-03B-01R	111433671	104396579	94385225.5	30164629.26	75	acute lymphoblastic leukemia	5.16	Yes, age < 30 years	female	NA	Hispanic or Latino	Cohort_1	TARGET-10	NA	dbGaP	phs000218	A59367	28666	NA	NA	337
TARGET-10-PANSFD-09A-01R	42694010	41568684	35737753.5	23499808.05	101	acute lymphoblastic leukemia	5.44	Yes, age < 30 years	male	White	Not Hispanic or Latino	Cohort_1	TARGET-10	NA	dbGaP	phs000218	SJBALL266	26108	271.220859917005	95.8640815854073	337
TARGET-10-PANTTZ-09B-01R	98935010	94937592	84477422.5	23501052.105	75	acute lymphoblastic leukemia	2.6	Yes, age < 30 years	female	White	Hispanic or Latino	Cohort_1	TARGET-10	NA	dbGaP	phs000218	A59368	28732	NA	NA	337
TARGET-10-PANUUF-09A-02R	225054674	204450454	61718775	30675055.05	75	acute lymphoblastic leukemia	11.03	Yes, age < 30 years	female	Black/African American	Not Hispanic or Latino	Cohort_1	TARGET-10	NA	dbGaP	phs000218	A33615	37720	NA	NA	337
TARGET-10-PANWEZ-09B-01R	114603832	107535305	99793319	28369802.54	75	acute lymphoblastic leukemia	14.34	Yes, age < 30 years	female	White	Not Hispanic or Latino	Cohort_1	TARGET-10	NA	dbGaP	phs000218	A59339	30848	NA	NA	337
TARGET-10-PANXDB-03A-01R	191496452	171359806	69259089	19462254.91	75	acute lymphoblastic leukemia	7.98	Yes, age < 30 years	male	White	Not Hispanic or Latino	Cohort_1	TARGET-10	NA	dbGaP	phs000218	A32724	40024	NA	NA	337
TARGET-10-PAPAXK-09B-01R	119369383	113218252	101146197.5	36376406.7	75	acute lymphoblastic leukemia	9.56	Yes, age < 30 years	male	White	Not Hispanic or Latino	Cohort_1	TARGET-10	NA	dbGaP	phs000218	A59361	30932	NA	NA	337
TARGET-10-PAPCUR-09A-01R	210825420	194045490	15568400.5	13235774.98	75	acute lymphoblastic leukemia	3.01	Yes, age < 30 years	female	White	Not Hispanic or Latino	Cohort_1	TARGET-10	NA	dbGaP	phs000218	A32637	23238	NA	NA	337
TARGET-10-PAPEWB-09A-01R	185734114	174465488	51846912.5	36092951.28	75	acute lymphoblastic leukemia	7.13	Yes, age < 30 years	female	White	Hispanic or Latino	Cohort_1	TARGET-10	NA	dbGaP	phs000218	A32718	26389	NA	NA	337
TARGET-10-PAPHPX-03B-01R	108322757	102967826	93811762.5	28335272.55	75	acute lymphoblastic leukemia	5.17	Yes, age < 30 years	female	White	NA	Cohort_1	TARGET-10	NA	dbGaP	phs000218	A59369	30132	NA	NA	337
TARGET-10-PAPHYN-09B-01R	108967982	104669719	95478264	25646646.51	75	acute lymphoblastic leukemia	5.69	Yes, age < 30 years	male	White	Not Hispanic or Latino	Cohort_1	TARGET-10	NA	dbGaP	phs000218	A59343	30889	NA	NA	337
TARGET-10-PAPIYG-03B-01R	108707374	102224671	92689178	29851981.06	75	acute lymphoblastic leukemia	4.49	Yes, age < 30 years	female	NA	NA	Cohort_1	TARGET-10	NA	dbGaP	phs000218	A59370	29401	NA	NA	337
TARGET-10-PAPJXI-04A-01R	233687146	219137298	81989935.5	47421282.48	75	acute lymphoblastic leukemia	8.9	Yes, age < 30 years	female	White	Not Hispanic or Latino	Cohort_1	TARGET-10	NA	dbGaP	phs000218	A32642	29305	NA	NA	337
TARGET-10-PAPKNJ-09B-01R	131815740	124556483	113053799	32757552.75	75	acute lymphoblastic leukemia	4.32	Yes, age < 30 years	female	White	Not Hispanic or Latino	Cohort_1	TARGET-10	NA	dbGaP	phs000218	A59362	29706	NA	NA	337
TARGET-10-PAPRMM-09B-01R	121139635	113539771	102796738	29213760.86	75	acute lymphoblastic leukemia	3.76	Yes, age < 30 years	male	White	Not Hispanic or Latino	Cohort_1	TARGET-10	NA	dbGaP	phs000218	A59342	30246	NA	NA	337
TARGET-10-PAPTAT-09B-01R	101968856	98114486	88893123	30955724.38	75	acute lymphoblastic leukemia	2.54	Yes, age < 30 years	male	White	Hispanic or Latino	Cohort_1	TARGET-10	NA	dbGaP	phs000218	A59371	29333	NA	NA	337
TARGET-10-PARAPE-09B-01R	105236198	100991733	90951730.5	25133000.9	75	acute lymphoblastic leukemia	3.22	Yes, age < 30 years	female	White	Hispanic or Latino	Cohort_1	TARGET-10	NA	dbGaP	phs000218	A59325	29153	NA	NA	337
TARGET-10-PARAYM-09A-01R	52808127	50929127	46112110.5	14362022.22	101	acute lymphoblastic leukemia	15.25	Yes, age < 30 years	male	White	Hispanic or Latino	Cohort_1	TARGET-10	NA	dbGaP	phs000218	SJALL015586_D1_RNASEQ_1	29962	237.146375032266	126.321633434296	337
TARGET-10-PARBGL-09B-01R	109239933	105262477	97064010.5	30050928.645	75	acute lymphoblastic leukemia	3.25	Yes, age < 30 years	female	White	Not Hispanic or Latino	Cohort_1	TARGET-10	NA	dbGaP	phs000218	A59372	31249	NA	NA	337
TARGET-10-PARCVM-03A-01R	54680537	51218360	45229391	16503307.2	101	acute lymphoblastic leukemia	3.99	Yes, age < 30 years	male	White	Hispanic or Latino	Cohort_1	TARGET-10	NA	dbGaP	phs000218	SJALL015255_D1_RNASEQ_1	28473	252.567370851835	116.887116881212	337
TARGET-10-PARDWN-09B-01R	102857801	99232561	89539473.5	28075982.04	75	acute lymphoblastic leukemia	1.97	Yes, age < 30 years	female	White	Not Hispanic or Latino	Cohort_1	TARGET-10	NA	dbGaP	phs000218	A59333	29161	NA	NA	337
TARGET-10-PAREGZ-09A-01R	59764604	55216972	42418915.5	21565958.6	101	acute lymphoblastic leukemia	8.56	Yes, age < 30 years	female	White	Not Hispanic or Latino	Cohort_1	TARGET-10	NA	dbGaP	phs000218	SJALL016630_D1_RNASEQ_1	27827	318.937646146615	154.788147417704	337
TARGET-10-PARFDL-09A-01R	51983451	48078334	41326170	13979235.6	101	acute lymphoblastic leukemia	20.51	Yes, age < 30 years	male	White	Not Hispanic or Latino	Cohort_1	TARGET-10	NA	dbGaP	phs000218	SJTALL002007_D1_RNASEQ_1	27388	243.383345464865	117.2640441974	337
TARGET-10-PARFIH-09A-01R	54002975	51108510	42270317.5	22287945.12	101	acute lymphoblastic leukemia	5.27	Yes, age < 30 years	male	White	Not Hispanic or Latino	Cohort_1	TARGET-10	NA	dbGaP	phs000218	SJALL015241_D1_RNASEQ_1	27885	287.101267333825	130.054014833768	337
TARGET-10-PARFPJ-09A-01R	57735432	53122988	45439396	13967690.555	101	acute lymphoblastic leukemia	3.69	Yes, age < 30 years	male	NA	NA	Cohort_1	TARGET-10	NA	dbGaP	phs000218	SJALL015242_D1-TARGET-10-PARFPJ-09A-01D	29063	254.316044934591	145.861754099528	337
TARGET-10-PARFWD-03B-01R	117269681	110217562	85223157	21512742.71	75	acute lymphoblastic leukemia	1.25	Yes, age < 30 years	male	White	Not Hispanic or Latino	Cohort_1	TARGET-10	NA	dbGaP	phs000218	A59374	29450	NA	NA	337
TARGET-10-PARFXJ-09A-01R	51794566	50107442	44427911	13443203.3	101	acute lymphoblastic leukemia	11.62	Yes, age < 30 years	male	White	Not Hispanic or Latino	Cohort_1	TARGET-10	NA	dbGaP	phs000218	SJALL015243_D1_RNASEQ_1	28816	232.490906429291	127.139950366815	337
TARGET-10-PARGFL-09A-01R	48694788	45137770	25927332	16350157.6	101	acute lymphoblastic leukemia	4.1	Yes, age < 30 years	male	White	Not Hispanic or Latino	Cohort_1	TARGET-10	NA	dbGaP	phs000218	SJALL015256_D1_RNASEQ_1	25715	285.845497981707	139.613465770086	337
TARGET-10-PARHBI-09A-01R	56969612	54154221	47138336.5	15080429.455	101	acute lymphoblastic leukemia	7.89	Yes, age < 30 years	male	White	Hispanic or Latino	Cohort_1	TARGET-10	NA	dbGaP	phs000218	SJTALL022433_D2_RNASEQ_1	27133	252.249093198776	137.685754601161	337
TARGET-10-PARHBT-09A-01R	52497713	46770603	32361673	10562096.545	101	acute lymphoblastic leukemia	17.01	Yes, age < 30 years	male	White	Not Hispanic or Latino	Cohort_1	TARGET-10	NA	dbGaP	phs000218	SJTALL021648_D2_RNASEQ_1	28396	249.596463016669	136.399342981974	337
TARGET-10-PARHES-09A-01R	48509836	45018434	34052197.5	10237111.86	101	acute lymphoblastic leukemia	4.65	Yes, age < 30 years	male	Black/African American	Not Hispanic or Latino	Cohort_1	TARGET-10	NA	dbGaP	phs000218	SJALL015257_D1_RNASEQ_1	30542	220.360115468502	150.876793615023	337
TARGET-10-PARIYD-09A-01R	54272808	50927793	39364890	17107437.705	101	acute lymphoblastic leukemia	8.97	Yes, age < 30 years	male	White	Not Hispanic or Latino	Cohort_1	TARGET-10	NA	dbGaP	phs000218	SJALL015258_D1_RNASEQ_1	28063	275.832602564494	140.163409213225	337
TARGET-10-PARIZN-09A-01R	54129721	51082696	43784206	15814692.9	101	acute lymphoblastic leukemia	10.2	Yes, age < 30 years	male	White	Not Hispanic or Latino	Cohort_1	TARGET-10	NA	dbGaP	phs000218	SJALL015259_D1_RNASEQ_1	27805	249.259204399586	128.380098700523	337
TARGET-10-PARJAY-09A-01R	54727449	51446003	42746517.5	15444512.1	101	acute lymphoblastic leukemia	15.47	Yes, age < 30 years	female	NA	Hispanic or Latino	Cohort_1	TARGET-10	NA	dbGaP	phs000218	SJALL015270_D1_RNASEQ_1	29903	251.068177032471	147.774198917548	337
TARGET-10-PARJLA-09B-01R	96743546	93444004	85713273.5	26996618.925	75	acute lymphoblastic leukemia	9.91	Yes, age < 30 years	male	White	Not Hispanic or Latino	Cohort_1	TARGET-10	NA	dbGaP	phs000218	A59340	28563	NA	NA	337
TARGET-10-PARJNX-09A-01R	55653508	52864361	46414889.5	15806197.68	101	acute lymphoblastic leukemia	3.1	Yes, age < 30 years	female	Black/African American	NA	Cohort_1	TARGET-10	NA	dbGaP	phs000218	SJALL015271_D1_RNASEQ_1	28545	252.374264129003	135.409795482953	337
TARGET-10-PARJPL-09A-01R	53507299	50360662	30097418	21119147.79	101	acute lymphoblastic leukemia	3.76	Yes, age < 30 years	male	White	Not Hispanic or Latino	Cohort_1	TARGET-10	NA	dbGaP	phs000218	SJALL015278_D1_RNASEQ_1	25778	322.216654566924	132.574894448121	337
TARGET-10-PARJXW-09A-01R	48375222	45610969	33796518.5	16273959.31	101	acute lymphoblastic leukemia	14.82	Yes, age < 30 years	male	White	Not Hispanic or Latino	Cohort_1	TARGET-10	NA	dbGaP	phs000218	SJALL015279_D1_RNASEQ_1	28883	248.137771916389	138.243018201987	337
TARGET-10-PARKLK-09A-01R	48536305	45930132	32721848	18046140.84	101	acute lymphoblastic leukemia	1.81	Yes, age < 30 years	male	White	Not Hispanic or Latino	Cohort_1	TARGET-10	NA	dbGaP	phs000218	SJALL015244_D1_RNASEQ_1	27517	263.308622845014	118.361050518354	337
TARGET-10-PARLJA-09A-01R	48820024	46133739	38567041.5	14806723.52	101	acute lymphoblastic leukemia	8.63	Yes, age < 30 years	male	White	Not Hispanic or Latino	Cohort_1	TARGET-10	NA	dbGaP	phs000218	SJALL015245_D1_RNASEQ_1	29182	235.419967865944	129.814406879743	337
TARGET-10-PARLST-09A-01R	53683145	50557809	43345578.5	13158109.055	101	acute lymphoblastic leukemia	9.44	Yes, age < 30 years	male	White	Not Hispanic or Latino	Cohort_1	TARGET-10	NA	dbGaP	phs000218	SJTALL002019_D1_RNASEQ_1	29021	235.379437096914	139.496325385571	337
TARGET-10-PARMFF-09A-01R	58541063	55154651	44099717.5	17523009.75	101	acute lymphoblastic leukemia	8.32	Yes, age < 30 years	male	White	Not Hispanic or Latino	Cohort_1	TARGET-10	NA	dbGaP	phs000218	SJALL015246_D1_RNASEQ_1	29962	279.369407169024	178.815979615847	337
TARGET-10-PARMIH-09A-01R	47650458	45583502	42356364.5	9144941.34	101	acute lymphoblastic leukemia	12.42	Yes, age < 30 years	male	NA	Hispanic or Latino	Cohort_1	TARGET-10	NA	dbGaP	phs000218	SJALL015247_D1_RNASEQ_1	27727	186.458034245173	106.948824282487	337
TARGET-10-PARMKK-09A-01R	42932507	40189938	24522281	14870575.77	101	acute lymphoblastic leukemia	3.35	Yes, age < 30 years	male	Black/African American	Not Hispanic or Latino	Cohort_1	TARGET-10	NA	dbGaP	phs000218	SJALL015260_D1_RNASEQ_1	25661	253.32555655241	101.856826833884	337
TARGET-10-PARMKM-03A-01R	38662006	36535088	19546875.5	11145960.44	101	acute lymphoblastic leukemia	1.59	Yes, age < 30 years	female	White	Not Hispanic or Latino	Cohort_1	TARGET-10	NA	dbGaP	phs000218	SJALL015261_D1_RNASEQ_1	25288	234.754033414523	191.927355865637	337
TARGET-10-PARMMV-09A-01R	51965889	47421117	39364174.5	16982899.56	101	acute lymphoblastic leukemia	6.36	Yes, age < 30 years	male	White	Not Hispanic or Latino	Cohort_1	TARGET-10	NA	dbGaP	phs000218	SJALL015262_D1_RNASEQ_1	27191	264.513224951426	126.915619866053	337
TARGET-10-PARMRF-09A-01R	48781694	44292663	14491557.5	7093502.31	101	acute lymphoblastic leukemia	5.98	Yes, age < 30 years	male	White	Not Hispanic or Latino	Cohort_1	TARGET-10	NA	dbGaP	phs000218	SJALL015263_D1_RNASEQ_1	25214	274.958937664827	346.258547115326	337
TARGET-10-PARMUC-03A-01R	54113951	50530193	46660122.5	13196330.5	101	acute lymphoblastic leukemia	2.65	Yes, age < 30 years	male	NA	Hispanic or Latino	Cohort_1	TARGET-10	NA	dbGaP	phs000218	SJALL015272_D1_RNASEQ_1	27752	217.925806649526	116.205450034142	337
TARGET-10-PARMWH-09A-01R	61231780	58166206	36007399	25544806.17	101	acute lymphoblastic leukemia	20.57	Yes, age < 30 years	female	NA	NA	Cohort_1	TARGET-10	NA	dbGaP	phs000218	SJTALL021655_D2_RNASEQ_1	27191	394.186472519239	158.048983283838	337
TARGET-10-PARNBN-09A-01R	57396468	51890526	32318992.5	15212393.265	101	acute lymphoblastic leukemia	10.06	Yes, age < 30 years	male	NA	Not Hispanic or Latino	Cohort_1	TARGET-10	NA	dbGaP	phs000218	SJTALL002005_D1_RNASEQ_1	29453	309.063288851579	237.534923434258	337
TARGET-10-PARNEH-09A-01R	54147368	51641379	42773716	14389889.85	101	acute lymphoblastic leukemia	4.01	Yes, age < 30 years	male	White	Not Hispanic or Latino	Cohort_1	TARGET-10	NA	dbGaP	phs000218	SJTALL002009_D1_RNASEQ_1	28839	243.608824598789	136.023138570786	337
TARGET-10-PARNJB-09A-01R	45209564	43833753	27797610	17435280.375	101	acute lymphoblastic leukemia	22.54	Yes, age < 30 years	female	White	Not Hispanic or Latino	Cohort_1	TARGET-10	NA	dbGaP	phs000218	SJTALL170_E_RNASEQ_1	26675	264.435866451263	111.817480866114	337
TARGET-10-PARNMV-09A-01R	54045574	51081573	39141678.5	17849370.225	101	acute lymphoblastic leukemia	9.53	Yes, age < 30 years	male	White	Not Hispanic or Latino	Cohort_1	TARGET-10	NA	dbGaP	phs000218	SJALL015280_D1_RNASEQ_1	28982	267.542132949829	143.135579482714	337
TARGET-10-PARNSP-09A-01R	52135203	49568018	37697688	24473095.785	101	acute lymphoblastic leukemia	6.04	Yes, age < 30 years	male	White	Not Hispanic or Latino	Cohort_1	TARGET-10	NA	dbGaP	phs000218	SJALL015281_D1_RNASEQ_1	26478	310.826175566514	132.888864461581	337
TARGET-10-PARNXJ-09A-01R	52840217	49044566	38188432	18703719.46	101	acute lymphoblastic leukemia	4.82	Yes, age < 30 years	male	NA	Hispanic or Latino	Cohort_1	TARGET-10	NA	dbGaP	phs000218	SJALL015275_D1_RNASEQ_1	28763	280.491919183731	127.800269516309	337
TARGET-10-PARPET-09A-01R	55389188	50931261	39623099	19369790.225	101	acute lymphoblastic leukemia	4.96	Yes, age < 30 years	female	Black/African American	Not Hispanic or Latino	Cohort_1	TARGET-10	NA	dbGaP	phs000218	SJALL015248_D1_RNASEQ_1	27431	282.699092547099	135.915515315533	337
TARGET-10-PARPHB-09A-01R	49003619	46726497	31799957.5	16593091.4	101	acute lymphoblastic leukemia	1.1	Yes, age < 30 years	male	White	Not Hispanic or Latino	Cohort_1	TARGET-10	NA	dbGaP	phs000218	SJALL015249_D1_RNASEQ_1	27818	256.648770499229	113.107470885913	337
TARGET-10-PARPUL-09A-01R	47643763	45573533	34834977.5	17798401.32	101	acute lymphoblastic leukemia	2.25	Yes, age < 30 years	male	White	Not Hispanic or Latino	Cohort_1	TARGET-10	NA	dbGaP	phs000218	SJALL016653_D1_RNASEQ_1	28782	257.681559169292	118.677336716652	337
TARGET-10-PARPYJ-09A-01R	48788989	45700380	33014885	18654334.66	101	acute lymphoblastic leukemia	7.44	Yes, age < 30 years	female	White	Not Hispanic or Latino	Cohort_1	TARGET-10	NA	dbGaP	phs000218	SJALL015250_D1_RNASEQ_1	27916	276.851014566421	122.792021449407	337
TARGET-10-PARRKK-09A-01R	47646529	45819879	32332733.5	10919939.4	101	acute lymphoblastic leukemia	8.88	Yes, age < 30 years	male	White	Not Hispanic or Latino	Cohort_1	TARGET-10	NA	dbGaP	phs000218	SJTALL002036_D1_RNASEQ_1	28025	221.932368266583	128.25070451498	337
TARGET-10-PARSET-09A-01R	58603474	56641851	37828456	24615844.8	101	acute lymphoblastic leukemia	10.91	Yes, age < 30 years	male	Black/African American	Not Hispanic or Latino	Cohort_1	TARGET-10	NA	dbGaP	phs000218	SJALL015251_D1_RNASEQ_1	26648	348.622571849823	154.076436316967	337
TARGET-10-PARSJG-09A-01R	50692138	45056384	39839770.5	12853860.565	101	acute lymphoblastic leukemia	11.97	Yes, age < 30 years	male	White	Not Hispanic or Latino	Cohort_1	TARGET-10	NA	dbGaP	phs000218	SJALL015264_D1_RNASEQ_1	29946	226.690313581626	127.827432131767	337
TARGET-10-PARSLL-09B-01R	100850447	96726306	87992394.5	25808116.125	75	acute lymphoblastic leukemia	4.52	Yes, age < 30 years	female	White	Hispanic or Latino	Cohort_1	TARGET-10	NA	dbGaP	phs000218	A59344	31156	NA	NA	337
TARGET-10-PARSNX-09A-01R	60693658	58578892	35788145	22498872.66	101	acute lymphoblastic leukemia	13.46	Yes, age < 30 years	male	Black/African American	Not Hispanic or Latino	Cohort_1	TARGET-10	NA	dbGaP	phs000218	SJTALL002048_D1_RNASEQ_1	28756	358.148854863644	171.823092552026	337
TARGET-10-PARTBP-09A-01R	53418477	50749637	44103983	15786195.3	101	acute lymphoblastic leukemia	5.63	Yes, age < 30 years	male	White	Hispanic or Latino	Cohort_1	TARGET-10	NA	dbGaP	phs000218	SJALL015265_D1_RNASEQ_1	27488	239.564722200235	130.796287584305	337
TARGET-10-PARTLY-09A-01R	52787649	49056858	42554451	17633976.36	101	acute lymphoblastic leukemia	12.3	Yes, age < 30 years	male	White	Not Hispanic or Latino	Cohort_1	TARGET-10	NA	dbGaP	phs000218	SJTALL171_E-TARGET-10-PARTLY-09A-01D	30311	253.614508422216	121.800004748503	337
TARGET-10-PARTPW-09A-01R	59143200	57055006	37111829	19984799.52	101	acute lymphoblastic leukemia	15.01	Yes, age < 30 years	male	Asian	Not Hispanic or Latino	Cohort_1	TARGET-10	NA	dbGaP	phs000218	SJALL015266_D1_RNASEQ_1	27297	318.335489968459	155.783857484659	337
TARGET-10-PARUAT-09B-01R	103835038	99785023	90039689	23234671.37	75	acute lymphoblastic leukemia	2.5	Yes, age < 30 years	female	White	Not Hispanic or Latino	Cohort_1	TARGET-10	NA	dbGaP	phs000218	A59345	30008	NA	NA	337
TARGET-10-PARUEU-09A-01R	49954825	46577932	38096121	17988655.69	101	acute lymphoblastic leukemia	5.57	Yes, age < 30 years	male	White	Not Hispanic or Latino	Cohort_1	TARGET-10	NA	dbGaP	phs000218	SJALL015267_D1_RNASEQ_1	28315	250.600698316097	133.109976331393	337
TARGET-10-PARUFL-09B-01R	99098884	93423040	84187025	22358294.33	75	acute lymphoblastic leukemia	4.59	Yes, age < 30 years	female	NA	Hispanic or Latino	Cohort_1	TARGET-10	NA	dbGaP	phs000218	A59346	30416	NA	NA	337
TARGET-10-PARUKW-09A-01R	54230485	50155713	35735669.5	14630821.04	101	acute lymphoblastic leukemia	9.79	Yes, age < 30 years	female	White	Hispanic or Latino	Cohort_1	TARGET-10	NA	dbGaP	phs000218	SJALL015273_D1_RNASEQ_1	26643	266.366512731711	147.045900181929	337
TARGET-10-PARUNW-09B-01R	111944710	106679750	98230218.5	22352125.825	75	acute lymphoblastic leukemia	1.38	Yes, age < 30 years	female	Asian	Not Hispanic or Latino	Cohort_1	TARGET-10	NA	dbGaP	phs000218	A59347	29016	NA	NA	337
TARGET-10-PARUYU-03B-01R	114577639	110185919	99845536	29248057.32	75	acute lymphoblastic leukemia	11.02	Yes, age < 30 years	male	White	Not Hispanic or Latino	Cohort_1	TARGET-10	NA	dbGaP	phs000218	A59341	29363	NA	NA	337
TARGET-10-PARVEI-09A-01R	54849754	51100772	39234850	14172319.35	101	acute lymphoblastic leukemia	3.43	Yes, age < 30 years	female	White	Not Hispanic or Latino	Cohort_1	TARGET-10	NA	dbGaP	phs000218	SJALL015282_D1_RNASEQ_1	29723	255.172746682167	161.724445033073	337
TARGET-10-PARVHY-09A-01R	53571001	50896200	43573017.5	18848767.96	101	acute lymphoblastic leukemia	15.66	Yes, age < 30 years	male	White	Not Hispanic or Latino	Cohort_1	TARGET-10	NA	dbGaP	phs000218	SJTALL002030_D1-TARGET-10-PARVHY-09A-01	28995	255.978906083107	129.153310799599	337
TARGET-10-PARVMR-09A-01R	51865546	48638058	42079107	15690357.35	101	acute lymphoblastic leukemia	4.96	Yes, age < 30 years	male	NA	NA	Cohort_1	TARGET-10	NA	dbGaP	phs000218	SJALL016429_D1-TARGET-10-PARVMR-09A-01	28154	239.248557448387	137.148796431224	337
TARGET-10-PARWDM-09B-01R	54255045	51450046	44372558	14403848.55	101	acute lymphoblastic leukemia	15.92	Yes, age < 30 years	female	White	Not Hispanic or Latino	Cohort_1	TARGET-10	NA	dbGaP	phs000218	SJTALL002258_D1-TARGET-10-PARWDM-09B-01	28599	244.6167639335	138.418686052163	337
TARGET-10-PARWID-09A-01R	54056400	49623920	44645842	13155374.86	101	acute lymphoblastic leukemia	19.31	Yes, age < 30 years	male	Black/African American	Not Hispanic or Latino	Cohort_1	TARGET-10	NA	dbGaP	phs000218	SJALL015283_D1-TARGET-10-PARWID-09A-01D	26904	229.918583234151	138.871755735079	337
TARGET-10-PARWLP-09A-01R	54876682	51374145	44998619	13861599.98	101	acute lymphoblastic leukemia	7.9	Yes, age < 30 years	male	White	Not Hispanic or Latino	Cohort_1	TARGET-10	NA	dbGaP	phs000218	SJALL015276_D1-TARGET-10-PARWLP-09A-01D	29384	651.530529201031	134.839366281033	337
TARGET-10-PARWMF-09A-01R	53086650	50449445	41713356.5	12383684.95	101	acute lymphoblastic leukemia	11.7	Yes, age < 30 years	male	White	Not Hispanic or Latino	Cohort_1	TARGET-10	NA	dbGaP	phs000218	SJALL015252_D1-TARGET-10-PARWMF-09A-01D	28923	235.9511942029	152.468006547292	337
TARGET-10-PARWNW-09A-01R	54766680	51669518	44078924	14154946.26	101	acute lymphoblastic leukemia	11.95	Yes, age < 30 years	male	White	Not Hispanic or Latino	Cohort_1	TARGET-10	NA	dbGaP	phs000218	SJTALL002045_D1-TARGET-10-PARWNW-09A-01	28587	239.882818349202	139.435806667805	337
TARGET-10-PARWRJ-09B-01R	102067143	97505912	88167999.5	24725437.11	75	acute lymphoblastic leukemia	1.05	Yes, age < 30 years	female	NA	NA	Cohort_1	TARGET-10	NA	dbGaP	phs000218	A59348	29437	NA	NA	337
TARGET-10-PARWXF-03B-01R	105996038	102192130	91252933.5	30725084.25	75	acute lymphoblastic leukemia	13.57	Yes, age < 30 years	male	White	Hispanic or Latino	Cohort_1	TARGET-10	NA	dbGaP	phs000218	A59363	30470	NA	NA	337
TARGET-10-PARXCD-09B-01R	102862560	98238879	89791638	22292462.975	75	acute lymphoblastic leukemia	14.37	Yes, age < 30 years	female	White	Hispanic or Latino	Cohort_1	TARGET-10	NA	dbGaP	phs000218	A59349	29101	NA	NA	337
TARGET-10-PARXHT-03A-01R	55351047	51854805	42057938	13447626.465	101	acute lymphoblastic leukemia	13.98	Yes, age < 30 years	female	White	Not Hispanic or Latino	Cohort_1	TARGET-10	NA	dbGaP	phs000218	SJTALL002049_D1-TARGET-10-PARXHT-03A-01	28434	246.909953733285	152.092501099904	337
TARGET-10-PARXLS-09A-01R	56080590	51617294	45523659.5	16930138.92	101	acute lymphoblastic leukemia	4.38	Yes, age < 30 years	male	White	Not Hispanic or Latino	Cohort_1	TARGET-10	NA	dbGaP	phs000218	SJALL015253_D1_RNASEQ_1	26722	252.57376503547	132.910072000821	337
TARGET-10-PARXMV-03A-01R	53715551	50540200	40074899.5	19111285.5	101	acute lymphoblastic leukemia	12.38	Yes, age < 30 years	male	White	Not Hispanic or Latino	Cohort_1	TARGET-10	NA	dbGaP	phs000218	SJTALL022653_D2_RNASEQ_1	26350	275.916245698929	133.346803100904	337
TARGET-10-PARXVS-09A-01R	38551686	35834199	30321858.5	13677558.84	101	acute lymphoblastic leukemia	11.75	Yes, age < 30 years	male	White	Not Hispanic or Latino	Cohort_1	TARGET-10	NA	dbGaP	phs000218	SJTALL002060_D1_RNASEQ_1	27474	199.0404951334	87.5795981526375	337
TARGET-10-PARYAJ-09B-01R	109475166	102781365	93331214	25059210.84	75	acute lymphoblastic leukemia	1.16	Yes, age < 30 years	male	White	Not Hispanic or Latino	Cohort_1	TARGET-10	NA	dbGaP	phs000218	A59334	29776	NA	NA	337
TARGET-10-PARYGI-03A-01R	53915039	50141546	44104715.5	15649297.65	101	acute lymphoblastic leukemia	5.08	Yes, age < 30 years	male	White	Not Hispanic or Latino	Cohort_1	TARGET-10	NA	dbGaP	phs000218	SJALL015254_D1_RNASEQ_1	27442	242.131110183398	119.476804733276	337
TARGET-10-PARZYX-09B-01R	98536992	94694280	87330619	22461714.54	75	acute lymphoblastic leukemia	11.4	Yes, age < 30 years	male	White	Not Hispanic or Latino	Cohort_1	TARGET-10	NA	dbGaP	phs000218	A59335	28191	NA	NA	337
TARGET-10-PASDYM-09B-01R	106215268	101613066	82777800	25168654.16	75	acute lymphoblastic leukemia	19.74	Yes, age < 30 years	male	White	Not Hispanic or Latino	Cohort_1	TARGET-10	NA	dbGaP	phs000218	A59336	29639	NA	NA	337
TARGET-10-PASEVJ-09B-01R	268371194	239791950	61463262.5	39166939.77	75	acute lymphoblastic leukemia	11.19	Yes, age < 30 years	female	NA	Hispanic or Latino	Cohort_1	TARGET-10	NA	dbGaP	phs000218	A35283	27161	NA	NA	337
TARGET-10-PASFHR-09A-01R	42604653	39911137	33374867.5	16305403.06	101	acute lymphoblastic leukemia	14.57	Yes, age < 30 years	male	White	NA	Cohort_1	TARGET-10	NA	dbGaP	phs000218	SJALL015268_D1_RNASEQ_1	28193	224.887091016769	100.149281787872	337
TARGET-10-PASFKA-09A-01R	56460383	53459216	45108414	14970134.27	101	acute lymphoblastic leukemia	12.77	Yes, age < 30 years	male	White	Not Hispanic or Latino	Cohort_1	TARGET-10	NA	dbGaP	phs000218	SJALL015269_D1-TARGET-10-PASFKA-09A-01D	28667	551.213780168692	140.775249449412	337
TARGET-10-PASFLK-09A-01R	45748723	43102068	34661468.5	16302935.22	101	acute lymphoblastic leukemia	12.02	Yes, age < 30 years	male	White	Hispanic or Latino	Cohort_1	TARGET-10	NA	dbGaP	phs000218	SJTALL175_E_RNASEQ_1	25492	250.940588319302	106.297354185581	337
TARGET-10-PASGFH-09A-01R	56454255	52076869	37253031.5	13463232.75	101	acute lymphoblastic leukemia	17.76	Yes, age < 30 years	male	Black/African American	Not Hispanic or Latino	Cohort_1	TARGET-10	NA	dbGaP	phs000218	SJTALL021661_D2_RNASEQ_1	30840	268.815953934193	141.327741499742	337
TARGET-10-PASHDV-09A-01R	55280652	51837204	40100699	16145136.48	101	acute lymphoblastic leukemia	11.66	Yes, age < 30 years	male	White	Not Hispanic or Latino	Cohort_1	TARGET-10	NA	dbGaP	phs000218	SJTALL022654_D2_RNASEQ_1	28874	408.588347832362	220.044645814101	337
TARGET-10-PASHNK-09A-01R	56659262	52185071	37746753.5	18045654.275	101	acute lymphoblastic leukemia	6.61	Yes, age < 30 years	male	White	NA	Cohort_1	TARGET-10	NA	dbGaP	phs000218	SJALL015621_D1_RNASEQ_1	28871	305.389333033562	142.816790163517	337
TARGET-10-PASHUP-09A-01R	54223694	50360807	34568944	20687456.1	101	acute lymphoblastic leukemia	9.68	Yes, age < 30 years	male	White	Not Hispanic or Latino	Cohort_1	TARGET-10	NA	dbGaP	phs000218	SJALL015274_D1-TARGET-10-PASHUP-09A-01D	28308	313.544324831168	143.625735402107	337
TARGET-10-PASHXL-09A-01R	54679956	51089466	35202719	23842595	101	acute lymphoblastic leukemia	13.53	Yes, age < 30 years	female	Black/African American	Not Hispanic or Latino	Cohort_1	TARGET-10	NA	dbGaP	phs000218	SJTALL022091_D2-TARGET-10-PASHXL-09A-01	27543	359.507836230596	146.921201666196	337
TARGET-10-PASIGB-03B-01R	128651440	121641653	108918612.5	30718530.075	75	acute lymphoblastic leukemia	2.62	Yes, age < 30 years	female	White	Not Hispanic or Latino	Cohort_1	TARGET-10	NA	dbGaP	phs000218	A59350	31427	NA	NA	337
TARGET-10-PASIIY-09A-01R	57342390	54750931	40592533	19195931.43	101	acute lymphoblastic leukemia	5.94	Yes, age < 30 years	male	White	NA	Cohort_1	TARGET-10	NA	dbGaP	phs000218	SJTALL022655_D2-TARGET-10-PASIIY-09A-01	28538	300.409759247303	170.293344537417	337
TARGET-10-PASILP-09B-01R	105038711	101009272	91594708	24775937.2	75	acute lymphoblastic leukemia	9.93	Yes, age < 30 years	male	White	Not Hispanic or Latino	Cohort_1	TARGET-10	NA	dbGaP	phs000218	A59373	31611	NA	NA	337
TARGET-10-PASILW-09A-01R	56731896	54206268	29869222.5	19441950.48	101	acute lymphoblastic leukemia	12.42	Yes, age < 30 years	female	White	Not Hispanic or Latino	Cohort_1	TARGET-10	NA	dbGaP	phs000218	SJALL015622_D1-TARGET-10-PASILW-09A-01	27081	976.703311598301	248.758552749952	337
TARGET-10-PASINX-09A-01R	53512286	50398833	44030360.5	13452092.29	101	acute lymphoblastic leukemia	11.36	Yes, age < 30 years	male	White	Not Hispanic or Latino	Cohort_1	TARGET-10	NA	dbGaP	phs000218	SJALL015623_D1-TARGET-10-PASINX-09A-01	30132	281.563037737211	138.077330064774	337
TARGET-10-PASIZE-09B-01R	107810331	103637172	88465149.5	24968385.75	75	acute lymphoblastic leukemia	1.56	Yes, age < 30 years	male	White	Not Hispanic or Latino	Cohort_1	TARGET-10	NA	dbGaP	phs000218	A59351	30264	NA	NA	337
TARGET-10-PASJJR-09A-01R	51186481	47297203	30874700	15329891.1	101	acute lymphoblastic leukemia	14.28	Yes, age < 30 years	male	White	Not Hispanic or Latino	Cohort_1	TARGET-10	NA	dbGaP	phs000218	SJTALL177_E_RNASEQ_1	27500	278.106464548906	154.988722880681	337
TARGET-10-PASJLN-09A-01R	59663880	56057375	35206217.5	16141608.51	101	acute lymphoblastic leukemia	10.93	Yes, age < 30 years	male	White	Not Hispanic or Latino	Cohort_1	TARGET-10	NA	dbGaP	phs000218	SJTALL022656_D2_RNASEQ_1	27974	304.985265648365	219.671253037453	337
TARGET-10-PASJMK-09A-01R	57413198	54129616	9125016.5	6074011.38	101	acute lymphoblastic leukemia	6.3	Yes, age < 30 years	female	NA	Hispanic or Latino	Cohort_1	TARGET-10	NA	dbGaP	phs000218	SJTALL022093_D2-TARGET-10-PASJMK-09A-01	21354	290.582547231515	131.763240369161	337
TARGET-10-PASJYI-09A-01R	58367599	55139328	45529453.5	16169602.95	101	acute lymphoblastic leukemia	14.31	Yes, age < 30 years	male	White	Not Hispanic or Latino	Cohort_1	TARGET-10	NA	dbGaP	phs000218	SJALL016430_D1-TARGET-10-PASJYI-09A-01	31357	272.565814816952	168.000939532121	337
TARGET-10-PASKAD-09A-01R	53502077	50189094	39928720.5	17111532.795	101	acute lymphoblastic leukemia	10.43	Yes, age < 30 years	female	White	Not Hispanic or Latino	Cohort_1	TARGET-10	NA	dbGaP	phs000218	SJALL016431_D1_RNASEQ_1	30133	267.526935553551	143.555588233471	337
TARGET-10-PASKCL-09B-01R	53202231	50451759	42326333.5	14255043.075	101	acute lymphoblastic leukemia	12.68	Yes, age < 30 years	male	White	Not Hispanic or Latino	Cohort_1	TARGET-10	NA	dbGaP	phs000218	SJBALL002373_D1-TARGET-10-PASKCL-09B-01	27740	241.814085717996	129.805069220066	337
TARGET-10-PASKGG-09A-01R	53870784	49800968	31734877	11257615.35	101	acute lymphoblastic leukemia	15.56	Yes, age < 30 years	male	White	Hispanic or Latino	Cohort_1	TARGET-10	NA	dbGaP	phs000218	SJALL015284_D1-TARGET-10-PASKGG-09A-01D	29107	262.711087230841	220.344224750996	337
TARGET-10-PASKIC-09A-01R	58389509	54077349	32531696.5	17986266.06	101	acute lymphoblastic leukemia	11.2	Yes, age < 30 years	male	White	Not Hispanic or Latino	Cohort_1	TARGET-10	NA	dbGaP	phs000218	SJTALL001777_D1_RNASEQ_1	28680	329.438102567196	188.65957605044	337
TARGET-10-PASKRN-03A-01R	54703555	50560682	44961195	16661972.7	101	acute lymphoblastic leukemia	5.19	Yes, age < 30 years	male	White	Hispanic or Latino	Cohort_1	TARGET-10	NA	dbGaP	phs000218	SJTALL002042_D1-TARGET-10-PASKRN-03A-01	29399	253.701846603552	128.458802469571	337
TARGET-10-PASKSY-09A-01R	59177539	56135107	34407637	15080339.01	101	acute lymphoblastic leukemia	9.72	Yes, age < 30 years	male	White	Not Hispanic or Latino	Cohort_1	TARGET-10	NA	dbGaP	phs000218	SJALL016433_D1-TARGET-10-PASKSY-09A-01	31777	307.070589800676	184.929817430178	337
TARGET-10-PASKTG-09A-01R	53458520	48069924	25408822.5	10078507.12	101	acute lymphoblastic leukemia	5.83	Yes, age < 30 years	male	White	Not Hispanic or Latino	Cohort_1	TARGET-10	NA	dbGaP	phs000218	SJALL015285_D1-TARGET-10-PASKTG-09A-01D	28875	274.968116664886	161.601823465029	337
TARGET-10-PASKXN-09A-01R	61810009	59141654	34505197	12592584.19	101	acute lymphoblastic leukemia	9.42	Yes, age < 30 years	male	White	Not Hispanic or Latino	Cohort_1	TARGET-10	NA	dbGaP	phs000218	SJTALL002050_D1-TARGET-10-PASKXN-09A-01	28331	286.126589345932	162.452147944768	337
TARGET-10-PASLAB-09A-01R	55614345	52333098	35118461.5	13375808.22	101	acute lymphoblastic leukemia	4.81	Yes, age < 30 years	female	White	Not Hispanic or Latino	Cohort_1	TARGET-10	NA	dbGaP	phs000218	SJTALL022096_D2-TARGET-10-PASLAB-09A-01	31263	280.782582887014	154.991792050997	337
TARGET-10-PASLBB-09A-01R	50272390	47176481	38258198.5	12547192.84	101	acute lymphoblastic leukemia	7.87	Yes, age < 30 years	male	White	Not Hispanic or Latino	Cohort_1	TARGET-10	NA	dbGaP	phs000218	SJTALL001786_D1-TARGET-10-PASLBB-09A-01	28379	233.972315148513	155.827062149843	337
TARGET-10-PASLCJ-03B-01R	107075619	102451945	81946147.5	26012189.94	75	acute lymphoblastic leukemia	1.05	Yes, age < 30 years	female	White	Not Hispanic or Latino	Cohort_1	TARGET-10	NA	dbGaP	phs000218	A59352	30084	NA	NA	337
TARGET-10-PASLMB-03B-01R	116284304	110716454	96175035.5	24324763.05	75	acute lymphoblastic leukemia	5.63	Yes, age < 30 years	male	Black/African American	Not Hispanic or Latino	Cohort_1	TARGET-10	NA	dbGaP	phs000218	A59353	29538	NA	NA	337
TARGET-10-PASMGZ-09B-01R	119990865	115202203	103443045.5	31111550.865	75	acute lymphoblastic leukemia	4.51	Yes, age < 30 years	female	White	Not Hispanic or Latino	Cohort_1	TARGET-10	NA	dbGaP	phs000218	A59364	30128	NA	NA	337
TARGET-10-PASMHF-09A-01R	52112486	48036120	34425305.5	15936948.53	101	acute lymphoblastic leukemia	12.07	Yes, age < 30 years	female	White	Hispanic or Latino	Cohort_1	TARGET-10	NA	dbGaP	phs000218	SJALL015624_D1_RNASEQ_1	28233	258.913114682833	130.123897866408	337
TARGET-10-PASMIC-09A-01R	54849286	51302233	43736389.5	16279146	101	acute lymphoblastic leukemia	13.46	Yes, age < 30 years	female	White	Hispanic or Latino	Cohort_1	TARGET-10	NA	dbGaP	phs000218	SJALL015625_D1-TARGET-10-PASMIC-09A-01	28766	256.138109970093	145.619267431895	337
TARGET-10-PASMNV-09A-01R	57001587	52209325	34790222	21348039.645	101	acute lymphoblastic leukemia	12.76	Yes, age < 30 years	male	White	Hispanic or Latino	Cohort_1	TARGET-10	NA	dbGaP	phs000218	SJALL015626_D1-TARGET-10-PASMNV-09A-01	28202	339.953827035427	158.960145195325	337
TARGET-10-PASNEH-09A-01R	58125374	55405346	44955035	23797682.475	101	acute lymphoblastic leukemia	5.93	Yes, age < 30 years	male	White	Not Hispanic or Latino	Cohort_1	TARGET-10	NA	dbGaP	phs000218	SJALL015627_D1-TARGET-10-PASNEH-09A-01	29538	326.357730833689	152.230787785848	337
TARGET-10-PASNJI-09B-01R	119487332	113101356	101736816.5	29903969.58	75	acute lymphoblastic leukemia	3.75	Yes, age < 30 years	male	NA	Hispanic or Latino	Cohort_1	TARGET-10	NA	dbGaP	phs000218	A59354	29747	NA	NA	337
TARGET-10-PASNTZ-09A-01R	58510120	54916346	42140304	21532548.5	101	acute lymphoblastic leukemia	7.19	Yes, age < 30 years	male	NA	NA	Cohort_1	TARGET-10	NA	dbGaP	phs000218	SJALL016434_D1-TARGET-10-PASNTZ-09A-01	27201	311.513015131156	173.924965302149	337
TARGET-10-PASPBU-09A-01R	54186182	50502746	33531041	16858691.325	101	acute lymphoblastic leukemia	15.53	Yes, age < 30 years	male	White	Not Hispanic or Latino	Cohort_1	TARGET-10	NA	dbGaP	phs000218	SJALL015277_D1_RNASEQ_1	28344	291.120429046949	168.42696788311	337
TARGET-10-PASPDS-09A-01R	56148042	51702205	42503337	15652234.35	101	acute lymphoblastic leukemia	10.92	Yes, age < 30 years	male	NA	Hispanic or Latino	Cohort_1	TARGET-10	NA	dbGaP	phs000218	SJTALL022098_D2-TARGET-10-PASPDS-09A-01	30453	269.21023876667	140.252643684546	337
TARGET-10-PASPPN-09A-01R	53772951	50739555	41711948.5	16798985.85	101	acute lymphoblastic leukemia	12.57	Yes, age < 30 years	male	NA	NA	Cohort_1	TARGET-10	NA	dbGaP	phs000218	SJTALL022100_D2-TARGET-10-PASPPN-09A-01	28908	278.967645299435	146.651921749115	337
TARGET-10-PASRCV-09A-01R	54539310	50929004	41774398	18828746.625	101	acute lymphoblastic leukemia	3.4	Yes, age < 30 years	female	White	Not Hispanic or Latino	Cohort_1	TARGET-10	NA	dbGaP	phs000218	SJTALL001785_D1_RNASEQ_1	30153	274.422513985634	134.965811383724	337
TARGET-10-PASREU-09B-01R	97441592	92970081	78633361	22756468.93	75	acute lymphoblastic leukemia	1.87	Yes, age < 30 years	female	White	Not Hispanic or Latino	Cohort_1	TARGET-10	NA	dbGaP	phs000218	A59355	29709	NA	NA	337
TARGET-10-PASRMM-09A-01R	53918608	51207029	44997186.5	15113798.245	101	acute lymphoblastic leukemia	4.37	Yes, age < 30 years	male	White	Not Hispanic or Latino	Cohort_1	TARGET-10	NA	dbGaP	phs000218	SJALL015628_D1-TARGET-10-PASRMM-09A-01	27401	237.242326033115	133.514715830485	337
TARGET-10-PASRSV-03B-01R	97869099	94241617	82998776	25227905.865	75	acute lymphoblastic leukemia	5.13	Yes, age < 30 years	male	Black/African American	Not Hispanic or Latino	Cohort_1	TARGET-10	NA	dbGaP	phs000218	A59326	29726	NA	NA	337
TARGET-10-PASRWZ-03B-01R	112224810	107243838	95250525	25690567.07	75	acute lymphoblastic leukemia	5	Yes, age < 30 years	female	White	Hispanic or Latino	Cohort_1	TARGET-10	NA	dbGaP	phs000218	A59356	30109	NA	NA	337
TARGET-10-PASRYW-03B-01R	105792786	101565115	87249832.5	25807323.3	75	acute lymphoblastic leukemia	15.56	Yes, age < 30 years	male	NA	Hispanic or Latino	Cohort_1	TARGET-10	NA	dbGaP	phs000218	A59327	29984	NA	NA	337
TARGET-10-PASSEF-09A-01R	54807776	50873430	41009650.5	19547663.69	101	acute lymphoblastic leukemia	4.94	Yes, age < 30 years	female	NA	Hispanic or Latino	Cohort_1	TARGET-10	NA	dbGaP	phs000218	SJALL015629_D1_RNASEQ_1	28031	285.206605029106	135.478477386634	337
TARGET-10-PASSHC-09A-01R	55176107	51015616	38288167.5	19704474.75	101	acute lymphoblastic leukemia	15.25	Yes, age < 30 years	male	White	Not Hispanic or Latino	Cohort_1	TARGET-10	NA	dbGaP	phs000218	SJALL015630_D1_RNASEQ_1	28482	290.272584752242	137.763825150331	337
TARGET-10-PASSPP-09A-01R	53910523	50758625	39897216.5	20709280.15	101	acute lymphoblastic leukemia	9.97	Yes, age < 30 years	male	NA	Not Hispanic or Latino	Cohort_1	TARGET-10	NA	dbGaP	phs000218	SJALL015631_D1_RNASEQ_1	29447	289.833768200874	140.225688183308	337
TARGET-10-PASSRP-09A-01R	51663865	49488789	36391973	17737867.65	101	acute lymphoblastic leukemia	4.5	Yes, age < 30 years	male	White	Not Hispanic or Latino	Cohort_1	TARGET-10	NA	dbGaP	phs000218	SJALL015632_D1_RNASEQ_1	29763	286.739185881615	140.532198433081	337
TARGET-10-PASSSR-09A-01R	52866853	50323476	39936551.5	16422794.96	101	acute lymphoblastic leukemia	7.88	Yes, age < 30 years	male	Asian	Not Hispanic or Latino	Cohort_1	TARGET-10	NA	dbGaP	phs000218	SJALL015633_D1_RNASEQ_1	27963	254.998284180959	128.024289083481	337
TARGET-10-PASSZA-09A-01R	51594641	48922696	37837308	20834388.175	101	acute lymphoblastic leukemia	14.83	Yes, age < 30 years	male	White	Not Hispanic or Latino	Cohort_1	TARGET-10	NA	dbGaP	phs000218	SJALL015634_D1_RNASEQ_1	28268	283.267650302251	132.012022618453	337
TARGET-10-PASTDU-09A-01R	54462113	51029389	44136412	12780997.905	101	acute lymphoblastic leukemia	8.86	Yes, age < 30 years	male	NA	Hispanic or Latino	Cohort_1	TARGET-10	NA	dbGaP	phs000218	SJALL016435_D1-TARGET-10-PASTDU-09A-01	28645	227.954588834445	136.012196628253	337
TARGET-10-PASTHE-09A-01R	55814606	52099765	42974422	18890489.64	101	acute lymphoblastic leukemia	6.37	Yes, age < 30 years	female	Asian	Not Hispanic or Latino	Cohort_1	TARGET-10	NA	dbGaP	phs000218	SJALL015635_D1_RNASEQ_1	29291	293.707984828949	145.705646415552	337
TARGET-10-PASTLM-03B-01R	111318910	105899161	95439063.5	22667302.1	75	acute lymphoblastic leukemia	2.09	Yes, age < 30 years	male	White	Not Hispanic or Latino	Cohort_1	TARGET-10	NA	dbGaP	phs000218	A59331	30687	NA	NA	337
TARGET-10-PASTLP-09A-01R	54464866	50624091	43889494.5	16539342.75	101	acute lymphoblastic leukemia	9.36	Yes, age < 30 years	male	White	Hispanic or Latino	Cohort_1	TARGET-10	NA	dbGaP	phs000218	SJTALL002065_D1-TARGET-10-PASTLP-09A-01	29619	249.669834697247	132.845420149962	337
TARGET-10-PASTPT-09A-01R	56508814	52297759	43483662.5	19087789.125	101	acute lymphoblastic leukemia	4.86	Yes, age < 30 years	female	White	Not Hispanic or Latino	Cohort_1	TARGET-10	NA	dbGaP	phs000218	SJBALL001782_D1-TARGET-10-PASTPT-09A-01	29673	280.428950468699	148.270437216759	337
TARGET-10-PASTSR-09B-01R	104793462	100887661	89484840	23661614.67	75	acute lymphoblastic leukemia	10.44	Yes, age < 30 years	male	White	Not Hispanic or Latino	Cohort_1	TARGET-10	NA	dbGaP	phs000218	A59337	28871	NA	NA	337
TARGET-10-PASTXU-09A-01R	56951246	53077649	42628463.5	19046200.95	101	acute lymphoblastic leukemia	12.9	Yes, age < 30 years	female	Native Hawaiian or Other Pacific Islander	Not Hispanic or Latino	Cohort_1	TARGET-10	NA	dbGaP	phs000218	SJTALL002069_D1_RNASEQ_1	28733	277.833049531778	136.888182727496	337
TARGET-10-PASTYT-09B-01R	116270025	111265424	99554118	30858328.605	75	acute lymphoblastic leukemia	3.03	Yes, age < 30 years	male	White	Not Hispanic or Latino	Cohort_1	TARGET-10	NA	dbGaP	phs000218	A59328	29912	NA	NA	337
TARGET-10-PASUGC-09A-01R	53069308	49929290	41275877.5	16983439.44	101	acute lymphoblastic leukemia	9.62	Yes, age < 30 years	male	White	Hispanic or Latino	Cohort_1	TARGET-10	NA	dbGaP	phs000218	SJTALL001780_D1-TARGET-10-PASUGC-09A-01	32462	257.485791464647	136.35298016866	337
TARGET-10-PASUIN-09A-01R	50918143	48429434	36554991.5	18631860.6	101	acute lymphoblastic leukemia	13.7	Yes, age < 30 years	male	Native Hawaiian or Other Pacific Islander	Not Hispanic or Latino	Cohort_1	TARGET-10	NA	dbGaP	phs000218	SJALL015636_D1-TARGET-10-PASUIN-09A-01	27693	283.438566664855	133.921531017621	337
TARGET-10-PASUSV-09A-01R	50276938	47803913	40940840.5	19059637.665	101	acute lymphoblastic leukemia	8.56	Yes, age < 30 years	male	White	Not Hispanic or Latino	Cohort_1	TARGET-10	NA	dbGaP	phs000218	SJALL015637_D1-TARGET-10-PASUSV-09A-01	29915	255.931193566322	124.588131550948	337
TARGET-10-PASUWG-03B-01R	113786169	108481841	99430141.5	27526239.96	75	acute lymphoblastic leukemia	6.02	Yes, age < 30 years	male	White	Not Hispanic or Latino	Cohort_1	TARGET-10	NA	dbGaP	phs000218	A59357	30698	NA	NA	337
TARGET-10-PASVIN-09A-01R	55568203	52349735	48557358.5	16797614.85	101	acute lymphoblastic leukemia	7.17	Yes, age < 30 years	male	White	Not Hispanic or Latino	Cohort_1	TARGET-10	NA	dbGaP	phs000218	SJALL015638_D1-TARGET-10-PASVIN-09A-01	28126	253.938503483931	125.421483866374	337
TARGET-10-PASVPZ-09A-01R	52738891	49791685	42117380.5	16039053.12	101	acute lymphoblastic leukemia	3.65	Yes, age < 30 years	male	White	Not Hispanic or Latino	Cohort_1	TARGET-10	NA	dbGaP	phs000218	SJTALL002035_D1-TARGET-10-PASVPZ-09A-01	28334	253.468097933133	123.840868695577	337
TARGET-10-PASWFN-09A-01R	56422856	53977780	45944988	17983623.02	101	acute lymphoblastic leukemia	11.32	Yes, age < 30 years	male	Black/African American	Not Hispanic or Latino	Cohort_1	TARGET-10	NA	dbGaP	phs000218	SJTALL002039_D1-TARGET-10-PASWFN-09A-01	28299	265.646360035737	131.966742682457	337
TARGET-10-PASWNU-09A-01R	54226138	52574088	39589949.5	21761331.06	101	acute lymphoblastic leukemia	15.28	Yes, age < 30 years	female	White	NA	Cohort_1	TARGET-10	NA	dbGaP	phs000218	SJALL016436_D1-TARGET-10-PASWNU-09A-01	27678	308.436989331245	129.797068683306	337
TARGET-10-PASWSR-09A-01R	47690208	45876487	35929450	17938636.37	101	acute lymphoblastic leukemia	3.42	Yes, age < 30 years	female	White	Not Hispanic or Latino	Cohort_1	TARGET-10	NA	dbGaP	phs000218	SJTALL022107_D2_RNASEQ_1	27774	254.529347296556	118.083049551646	337
TARGET-10-PASWXB-09A-01R	55592393	52367247	44271341.5	16102424.25	101	acute lymphoblastic leukemia	9.65	Yes, age < 30 years	male	White	Not Hispanic or Latino	Cohort_1	TARGET-10	NA	dbGaP	phs000218	SJALL015639_D1-TARGET-10-PASWXB-09A-01	28425	269.113549518585	147.344005036354	337
TARGET-10-PASWXZ-09A-01R	51988573	47445916	32158451.5	17267314.8	101	acute lymphoblastic leukemia	7.55	Yes, age < 30 years	female	White	Hispanic or Latino	Cohort_1	TARGET-10	NA	dbGaP	phs000218	SJTALL001636_D1-TARGET-10-PASWXZ-09A-01	27974	277.967372981707	139.696165851752	337
TARGET-10-PASWZJ-09A-01R	54427451	50534022	35197331.5	17702557.3	101	acute lymphoblastic leukemia	5.22	Yes, age < 30 years	male	Black/African American	Not Hispanic or Latino	Cohort_1	TARGET-10	NA	dbGaP	phs000218	SJALL015640_D1-TARGET-10-PASWZJ-09A-01	28431	284.222373716036	192.26833773454	337
TARGET-10-PASXFY-09B-01R	95371928	91693825	81458918	25138682.13	75	acute lymphoblastic leukemia	2.6	Yes, age < 30 years	female	White	Not Hispanic or Latino	Cohort_1	TARGET-10	NA	dbGaP	phs000218	A59329	30345	NA	NA	337
TARGET-10-PASXIL-09A-01R	69132144	63936600	39685563.5	21521185.98	101	acute lymphoblastic leukemia	8.82	Yes, age < 30 years	male	White	Not Hispanic or Latino	Cohort_1	TARGET-10	NA	dbGaP	phs000218	SJTALL002051_D1-TARGET-10-PASXIL-09A-01	28607	407.577883235614	186.198609316349	337
TARGET-10-PASXLT-09A-01R	53095252	49875439	37997856.5	19731861.325	101	acute lymphoblastic leukemia	4.08	Yes, age < 30 years	male	White	Not Hispanic or Latino	Cohort_1	TARGET-10	NA	dbGaP	phs000218	SJALL015641_D1-TARGET-10-PASXLT-09A-01	29249	297.422454396884	148.723649481932	337
TARGET-10-PASXLZ-09A-01R	53226154	49708898	40251340.5	15912100.6	101	acute lymphoblastic leukemia	5.23	Yes, age < 30 years	male	White	Not Hispanic or Latino	Cohort_1	TARGET-10	NA	dbGaP	phs000218	SJTALL001639_D1-TARGET-10-PASXLZ-09A-01	29389	252.656461036205	150.498219513893	337
TARGET-10-PASXMF-09A-01R	57964429	55005090	44588549	16712792.55	101	acute lymphoblastic leukemia	10.44	Yes, age < 30 years	male	Native Hawaiian or Other Pacific Islander	Not Hispanic or Latino	Cohort_1	TARGET-10	NA	dbGaP	phs000218	SJTALL002055_D1-TARGET-10-PASXMF-09A-01D	28102	267.701331218084	139.229603564739	337
TARGET-10-PASXSI-09A-01R	57011636	52661135	37344891.5	15571350.96	101	acute lymphoblastic leukemia	8.96	Yes, age < 30 years	male	NA	Hispanic or Latino	Cohort_1	TARGET-10	NA	dbGaP	phs000218	SJALL015642_D1_RNASEQ_1	28192	295.833420316378	199.439704616865	337
TARGET-10-PASXUC-09A-01R	53440950	50293072	40682853	17486561.84	101	acute lymphoblastic leukemia	6.82	Yes, age < 30 years	female	Asian	Not Hispanic or Latino	Cohort_1	TARGET-10	NA	dbGaP	phs000218	SJALL015643_D1_RNASEQ_1	29632	264.356413729986	122.264759071668	337
TARGET-10-PASXUU-09A-01R	52099993	48893473	42639579.5	15777822.99	101	acute lymphoblastic leukemia	7.01	Yes, age < 30 years	male	White	Not Hispanic or Latino	Cohort_1	TARGET-10	NA	dbGaP	phs000218	SJALL015644_D1_RNASEQ_1	28854	235.982029382388	120.595243346691	337
TARGET-10-PASXZH-09B-01R	117942629	112757173	103000801	25061887.08	75	acute lymphoblastic leukemia	3.24	Yes, age < 30 years	male	White	Hispanic or Latino	Cohort_1	TARGET-10	NA	dbGaP	phs000218	A59358	29940	NA	NA	337
TARGET-10-PASYAJ-09A-01R	57548384	53038988	42747325	16948515.64	101	acute lymphoblastic leukemia	3.05	Yes, age < 30 years	male	Black/African American	Not Hispanic or Latino	Cohort_1	TARGET-10	NA	dbGaP	phs000218	SJALL015645_D1_RNASEQ_1	30161	275.238729135195	147.501377348105	337
TARGET-10-PASYCN-09A-01R	86081083	83512988	59920919.5	25394500.035	101	acute lymphoblastic leukemia	10.98	Yes, age < 30 years	male	White	Not Hispanic or Latino	Cohort_1	TARGET-10	NA	dbGaP	phs000218	SJBALL001653_D1_RNASEQ_1	30640	419.524172500769	216.826006102562	337
TARGET-10-PASYHN-09A-01R	56050997	50929604	33916042	17429420.82	101	acute lymphoblastic leukemia	17.43	Yes, age < 30 years	male	White	Not Hispanic or Latino	Cohort_1	TARGET-10	NA	dbGaP	phs000218	SJTALL021669_D2_RNASEQ_1	28543	303.762687802315	138.226346035798	337
TARGET-10-PASYIS-09A-01R	57103332	52732650	36175035	15106709.58	101	acute lymphoblastic leukemia	8.04	Yes, age < 30 years	female	White	Not Hispanic or Latino	Cohort_1	TARGET-10	NA	dbGaP	phs000218	SJALL015646_D1_RNASEQ_1	28685	289.171686069171	152.987067933877	337
TARGET-10-PASYSJ-09A-01R	57397051	52888419	33401573	22040008	101	acute lymphoblastic leukemia	14.73	Yes, age < 30 years	male	White	Not Hispanic or Latino	Cohort_1	TARGET-10	NA	dbGaP	phs000218	SJALL015647_D1-TARGET-10-PASYSJ-09A-01	29227	368.216259733836	165.58507262071	337
TARGET-10-PASYWF-03A-01R	43646714	41151982	32965300.5	15252089.625	101	acute lymphoblastic leukemia	5.54	Yes, age < 30 years	female	White	Not Hispanic or Latino	Cohort_1	TARGET-10	NA	dbGaP	phs000218	SJALL015648_D1_RNASEQ_1	26702	228.782167132696	97.1737214326859	337
TARGET-10-PASZEW-09A-01R	61310478	56507522	39685819	23512428.67	101	acute lymphoblastic leukemia	7.34	Yes, age < 30 years	female	NA	Not Hispanic or Latino	Cohort_1	TARGET-10	NA	dbGaP	phs000218	SJALL015649_D1-TARGET-10-PASZEW-09A-01	28385	348.727543950081	186.211847714583	337
TARGET-10-PASZIY-09A-01R	60581447	56521610	44640528.5	21843240.19	101	acute lymphoblastic leukemia	14.33	Yes, age < 30 years	male	White	Hispanic or Latino	Cohort_1	TARGET-10	NA	dbGaP	phs000218	SJALL015650_D1-TARGET-10-PASZIY-09A-01	30127	314.762453921636	160.308361148834	337
TARGET-10-PASZJW-03A-01R	55380192	51785391	35021530	24481631.925	101	acute lymphoblastic leukemia	29.97	Yes, age < 30 years	male	White	Not Hispanic or Latino	Cohort_1	TARGET-10	NA	dbGaP	phs000218	SJTALL021672_D2_RNASEQ_1	27887	364.655761746565	151.775739530722	337
TARGET-10-PATAAH-09B-01R	111947674	107043444	94198600	28459438.245	75	acute lymphoblastic leukemia	18.08	Yes, age < 30 years	male	White	Not Hispanic or Latino	Cohort_1	TARGET-10	NA	dbGaP	phs000218	A59359	28365	NA	NA	337
TARGET-10-PATALJ-09A-01R	54600199	52462999	42815436	27428392.53	101	acute lymphoblastic leukemia	12.78	Yes, age < 30 years	male	Black/African American	Not Hispanic or Latino	Cohort_1	TARGET-10	NA	dbGaP	phs000218	SJALL015651_D1_RNASEQ_1	29313	325.548455500603	130.091535663605	337
TARGET-10-PATAXS-09A-01R	54493823	51224746	23625556.5	10242301.96	101	acute lymphoblastic leukemia	1	Yes, age < 30 years	male	Asian	Not Hispanic or Latino	Cohort_1	TARGET-10	NA	dbGaP	phs000218	SJTALL002075_D1_RNASEQ_1	26852	312.334668032328	347.160745036602	337
TARGET-10-PATAYT-09A-01R	53570972	50369164	37663188	14695771.225	101	acute lymphoblastic leukemia	5.91	Yes, age < 30 years	female	White	Hispanic or Latino	Cohort_1	TARGET-10	NA	dbGaP	phs000218	SJALL016437_D1_RNASEQ_1	28081	269.607269330819	176.329545235634	337
TARGET-10-PATBDJ-09A-01R	54164207	50781569	31559009	18671858.79	101	acute lymphoblastic leukemia	15.89	Yes, age < 30 years	male	Black/African American	Not Hispanic or Latino	Cohort_1	TARGET-10	NA	dbGaP	phs000218	SJALL015652_D1_RNASEQ_1	29685	310.506067033609	143.57219795386	337
TARGET-10-PATBDK-09A-01R	53284960	50059553	31233097	21912182.76	101	acute lymphoblastic leukemia	7.94	Yes, age < 30 years	male	White	Not Hispanic or Latino	Cohort_1	TARGET-10	NA	dbGaP	phs000218	SJALL015653_D1_RNASEQ_1	29256	344.641645503044	148.709088182449	337
TARGET-10-PATBGC-09A-01R	55152610	51990808	44039765	16142367.435	101	acute lymphoblastic leukemia	10.8	Yes, age < 30 years	female	Black/African American	Not Hispanic or Latino	Cohort_1	TARGET-10	NA	dbGaP	phs000218	SJALL016438_D1-TARGET-10-PATBGC-09A-01	27683	257.204912380377	146.184029869239	337
TARGET-10-PATBNT-09A-01R	54744273	52040235	44861522	15063598.55	101	acute lymphoblastic leukemia	13.52	Yes, age < 30 years	male	White	Not Hispanic or Latino	Cohort_1	TARGET-10	NA	dbGaP	phs000218	SJALL016439_D1-TARGET-10-PATBNT-09A-01	28098	250.536334796747	137.986824850241	337
TARGET-10-PATBRV-09A-01R	54697135	51744903	34416317	23603178	101	acute lymphoblastic leukemia	8.36	Yes, age < 30 years	female	White	Not Hispanic or Latino	Cohort_1	TARGET-10	NA	dbGaP	phs000218	SJALL016440_D1_RNASEQ_1	26957	338.697445098559	151.217935566107	337
TARGET-10-PATBTX-09A-01R	54015214	50567895	36724758	19613066.6	101	acute lymphoblastic leukemia	3.15	Yes, age < 30 years	male	White	Hispanic or Latino	Cohort_1	TARGET-10	NA	dbGaP	phs000218	SJALL016441_D1_RNASEQ_1	28154	293.036432333787	146.892305548986	337
TARGET-10-PATBYK-09A-01R	54213913	51465527	45252321	16299121.05	101	acute lymphoblastic leukemia	16.43	Yes, age < 30 years	female	Black/African American	Not Hispanic or Latino	Cohort_1	TARGET-10	NA	dbGaP	phs000218	SJTALL021674_D2-TARGET-10-PATBYK-09A-01	28050	241.385429147879	132.901590585709	337
TARGET-10-PATCDM-09A-01R	53649109	49570957	42618305	14822196.48	101	acute lymphoblastic leukemia	3.26	Yes, age < 30 years	male	White	Not Hispanic or Latino	Cohort_1	TARGET-10	NA	dbGaP	phs000218	SJALL015989_D1-TARGET-10-PATCDM-09A-01	32340	254.308646917343	135.139540044467	337
TARGET-10-PATCDZ-09A-01R	49900863	46598990	33355349	18779650.55	101	acute lymphoblastic leukemia	13.24	Yes, age < 30 years	male	White	Hispanic or Latino	Cohort_1	TARGET-10	NA	dbGaP	phs000218	SJALL015990_D1_RNASEQ_1	27552	279.025649599234	136.446662219365	337
TARGET-10-PATCJJ-09B-01R	110705774	106529288	90042853.5	29697388.4	75	acute lymphoblastic leukemia	10.34	Yes, age < 30 years	female	White	Not Hispanic or Latino	Cohort_1	TARGET-10	NA	dbGaP	phs000218	A59360	30689	NA	NA	337
TARGET-10-PATCKV-09A-01R	38362823	36014479	27532947.5	13647020.725	101	acute lymphoblastic leukemia	14.42	Yes, age < 30 years	male	White	Hispanic or Latino	Cohort_1	TARGET-10	NA	dbGaP	phs000218	SJTALL022647_D2_RNASEQ_1	26758	209.117842781544	92.40878363053	337
TARGET-10-PATCNI-09A-01R	48550049	46576933	34394707.5	20308768.62	101	acute lymphoblastic leukemia	4.61	Yes, age < 30 years	female	Black/African American	Not Hispanic or Latino	Cohort_1	TARGET-10	NA	dbGaP	phs000218	SJALL015991_D1_RNASEQ_1	29475	271.371054633458	114.408809785048	337
TARGET-10-PATCUK-09A-01R	54272593	51564649	38972485	18785987.06	101	acute lymphoblastic leukemia	12.04	Yes, age < 30 years	male	White	Not Hispanic or Latino	Cohort_1	TARGET-10	NA	dbGaP	phs000218	SJALL015654_D1-TARGET-10-PATCUK-09A-01	28646	284.600950233142	149.640420333544	337
TARGET-10-PATCZN-09A-01R	52805070	49766979	37825385	15616062	101	acute lymphoblastic leukemia	4.94	Yes, age < 30 years	female	White	Hispanic or Latino	Cohort_1	TARGET-10	NA	dbGaP	phs000218	SJTALL022113_D2-TARGET-10-PATCZN-09A-01	28743	266.891663666566	137.765512013435	337
TARGET-10-PATDBU-09A-01R	63253992	59940779	46183981.5	19034934.6	101	acute lymphoblastic leukemia	9.72	Yes, age < 30 years	male	White	Not Hispanic or Latino	Cohort_1	TARGET-10	NA	dbGaP	phs000218	SJALL015992_D1-TARGET-10-PATDBU-09A-01	28159	309.247950367133	161.747349719206	337
TARGET-10-PATDDZ-09A-01R	47282865	44433344	30234695	17481862.9	101	acute lymphoblastic leukemia	12.59	Yes, age < 30 years	male	White	Not Hispanic or Latino	Cohort_1	TARGET-10	NA	dbGaP	phs000218	SJALL015993_D1_RNASEQ_1	27564	277.302049346765	129.664794015884	337
TARGET-10-PATDFE-09A-01R	35131221	31905112	18434793.5	9551578.68	101	acute lymphoblastic leukemia	5.02	Yes, age < 30 years	female	White	Hispanic or Latino	Cohort_1	TARGET-10	NA	dbGaP	phs000218	SJALL015994_D1_RNASEQ_1	27483	206.390730464458	132.87297270298	337
TARGET-10-PATDGZ-09A-01R	54864847	50870002	33764181.5	18320617.98	101	acute lymphoblastic leukemia	2.57	Yes, age < 30 years	male	White	Not Hispanic or Latino	Cohort_1	TARGET-10	NA	dbGaP	phs000218	SJALL015655_D1_RNASEQ_1	27341	301.533982396126	171.716113384565	337
TARGET-10-PATDKT-09A-01R	49443641	47007169	39374874.5	13968299.25	101	acute lymphoblastic leukemia	22.37	Yes, age < 30 years	male	White	Hispanic or Latino	Cohort_1	TARGET-10	NA	dbGaP	phs000218	SJTALL021675_D2-TARGET-10-PATDKT-09A-01	28820	227.48111846447	126.395053315163	337
TARGET-10-PATDLG-09A-01R	52400082	49993427	41185863.5	15824488.36	101	acute lymphoblastic leukemia	11.79	Yes, age < 30 years	male	White	Not Hispanic or Latino	Cohort_1	TARGET-10	NA	dbGaP	phs000218	SJBALL001675_D1-TARGET-10-PATDLG-09A-01	26774	248.333271547159	129.938545695941	337
TARGET-10-PATDMN-09A-01R	49420262	46279143	31767420.5	15012188.38	101	acute lymphoblastic leukemia	6.92	Yes, age < 30 years	male	White	Hispanic or Latino	Cohort_1	TARGET-10	NA	dbGaP	phs000218	SJALL015995_D1-TARGET-10-PATDMN-09A-01	28008	261.540873265266	135.519159865379	337
TARGET-10-PATDRC-03A-01R	55294264	51943340	37718993.5	16442173.935	101	acute lymphoblastic leukemia	6.74	Yes, age < 30 years	male	White	Not Hispanic or Latino	Cohort_1	TARGET-10	NA	dbGaP	phs000218	SJTALL002091_D1-TARGET-10-PATDRC-03A-01D	30744	281.167307019234	150.138848733902	337
TARGET-10-PATEAK-09A-01R	52763571	50930960	33459420.5	19334600.17	101	acute lymphoblastic leukemia	17.94	Yes, age < 30 years	male	Asian	Not Hispanic or Latino	Cohort_1	TARGET-10	NA	dbGaP	phs000218	SJTALL001677_D1_RNASEQ_1	27722	288.04910501639	165.073788233598	337
TARGET-10-PATEFF-09A-01R	47392763	44900149	29852619	15775359.18	101	acute lymphoblastic leukemia	6.48	Yes, age < 30 years	male	White	Not Hispanic or Latino	Cohort_1	TARGET-10	NA	dbGaP	phs000218	SJALL015656_D1_RNASEQ_1	27437	256.667012401422	153.619505635897	337
TARGET-10-PATEHZ-03A-01R	50662404	47956053	32629916.5	16560397.425	101	acute lymphoblastic leukemia	8.76	Yes, age < 30 years	male	White	Not Hispanic or Latino	Cohort_1	TARGET-10	NA	dbGaP	phs000218	SJALL015657_D1-TARGET-10-PATEHZ-03A-01	27693	275.37186161677	134.52570258379	337
TARGET-10-PATEIT-09A-01R	50811280	48602912	29878700.5	18969383.2	101	acute lymphoblastic leukemia	9.54	Yes, age < 30 years	female	White	Not Hispanic or Latino	Cohort_1	TARGET-10	NA	dbGaP	phs000218	SJALL015658_D1_RNASEQ_1	28230	289.996883384387	133.255462948481	337
TARGET-10-PATELK-03B-01R	101105423	97064868	88198950.5	22268489.55	75	acute lymphoblastic leukemia	2.33	Yes, age < 30 years	female	White	Hispanic or Latino	Cohort_1	TARGET-10	NA	dbGaP	phs000218	A59330	29320	NA	NA	337
TARGET-10-PATEMI-09A-01R	49387366	47343871	27801597.5	18761448	101	acute lymphoblastic leukemia	17.77	Yes, age < 30 years	female	White	Hispanic or Latino	Cohort_1	TARGET-10	NA	dbGaP	phs000218	SJTALL021678_D2_RNASEQ_1	28483	306.843924482663	137.856424021721	337
TARGET-10-PATENL-09A-01R	37944699	35343495	25025833	14628394.51	101	acute lymphoblastic leukemia	3.68	Yes, age < 30 years	male	White	Not Hispanic or Latino	Cohort_1	TARGET-10	NA	dbGaP	phs000218	SJALL015659_D1_RNASEQ_1	27433	216.17290948232	98.4019980827967	337
TARGET-10-PATEVE-09B-01R	110464817	104859157	86982596.5	21240473.825	75	acute lymphoblastic leukemia	7.55	Yes, age < 30 years	male	White	Not Hispanic or Latino	Cohort_1	TARGET-10	NA	dbGaP	phs000218	A59338	34685	NA	NA	337
TARGET-10-PATEVL-09A-01R	45610839	42763668	34578662.5	15802384.76	101	acute lymphoblastic leukemia	3.36	Yes, age < 30 years	male	Black/African American	Not Hispanic or Latino	Cohort_1	TARGET-10	NA	dbGaP	phs000218	SJALL015996_D1-TARGET-10-PATEVL-09A-01	29145	241.854407497247	137.415116969744	337
TARGET-10-PATEYS-09A-01R	42856958	40727121	28636994	17066651.39	101	acute lymphoblastic leukemia	5.23	Yes, age < 30 years	male	Black/African American	Not Hispanic or Latino	Cohort_1	TARGET-10	NA	dbGaP	phs000218	SJALL015997_D1_RNASEQ_1	28242	262.995386783282	101.553463216623	337
TARGET-10-PATFJD-09A-01R	50186531	47488286	39249657.5	12196964.4	101	acute lymphoblastic leukemia	2.52	Yes, age < 30 years	female	White	Not Hispanic or Latino	Cohort_1	TARGET-10	NA	dbGaP	phs000218	SJALL016442_D1-TARGET-10-PATFJD-09A-01	29129	222.417110832532	142.838439933459	337
TARGET-10-PATFJP-09A-01R	43041355	41213427	33731261	14951531.16	101	acute lymphoblastic leukemia	8.9	Yes, age < 30 years	male	White	Not Hispanic or Latino	Cohort_1	TARGET-10	NA	dbGaP	phs000218	SJALL015998_D1_RNASEQ_1	28440	216.884561280409	112.454928636551	337
TARGET-10-PATFRM-09A-01R	38996231	37186488	22068714	14523956.055	101	acute lymphoblastic leukemia	18.33	Yes, age < 30 years	male	White	Not Hispanic or Latino	Cohort_1	TARGET-10	NA	dbGaP	phs000218	SJTALL022442_D2_RNASEQ_1	29063	240.091519029935	142.60259972016	337
TARGET-10-PATFVG-09A-01R	51289482	48992173	44137732	13226957.3	101	acute lymphoblastic leukemia	5.83	Yes, age < 30 years	male	White	Not Hispanic or Latino	Cohort_1	TARGET-10	NA	dbGaP	phs000218	SJALL015660_D1-TARGET-10-PATFVG-09A-01	28419	225.910927418868	121.065956950188	337
TARGET-10-PATFWF-09A-01R	55715068	52618374	33278186	17091644.22	101	acute lymphoblastic leukemia	17.42	Yes, age < 30 years	male	NA	NA	Cohort_1	TARGET-10	NA	dbGaP	phs000218	SJTALL021682_D2_RNASEQ_1	27311	307.974605464935	160.86503336827	337
TARGET-10-PATFYZ-09A-01R	45765080	44170517	28541112.5	14342693.45	101	acute lymphoblastic leukemia	15.4	Yes, age < 30 years	male	White	Not Hispanic or Latino	Cohort_1	TARGET-10	NA	dbGaP	phs000218	SJTALL022658_D2_RNASEQ_1	28007	255.537826263905	155.320428180695	337
TARGET-10-PATGBY-09A-01R	56510672	53905603	36126676	21895306.67	101	acute lymphoblastic leukemia	21.12	Yes, age < 30 years	male	White	NA	Cohort_1	TARGET-10	NA	dbGaP	phs000218	SJTALL021684_D2_RNASEQ_1	27887	316.389977784952	151.664225832621	337
TARGET-10-PATGKE-09A-01R	53051326	50327006	37569649.5	19453231.14	101	acute lymphoblastic leukemia	11.5	Yes, age < 30 years	male	White	Not Hispanic or Latino	Cohort_1	TARGET-10	NA	dbGaP	phs000218	SJALL015661_D1_RNASEQ_1	29065	292.600782394409	146.953036916256	337
TARGET-10-PATGLV-09A-01R	50394304	47082492	39459975.5	13663840.95	101	acute lymphoblastic leukemia	6.18	Yes, age < 30 years	male	White	Hispanic or Latino	Cohort_1	TARGET-10	NA	dbGaP	phs000218	SJALL015999_D1-TARGET-10-PATGLV-09A-01	29090	232.059114897251	136.199973869324	337
TARGET-10-PATGMP-09A-01R	51757534	49266477	42923267	14861169.45	101	acute lymphoblastic leukemia	10.74	Yes, age < 30 years	male	White	Not Hispanic or Latino	Cohort_1	TARGET-10	NA	dbGaP	phs000218	SJALL016000_D1-TARGET-10-PATGMP-09A-01	29078	310.912973765532	193.020124284426	337
TARGET-10-PATGVX-09A-01R	54830593	52036862	42440776	13455821.47	101	acute lymphoblastic leukemia	7.3	Yes, age < 30 years	male	White	Not Hispanic or Latino	Cohort_1	TARGET-10	NA	dbGaP	phs000218	SJALL016001_D1-TARGET-10-PATGVX-09A-01	28506	237.395754599571	158.698114550114	337
TARGET-10-PATGWP-09A-01R	53176482	50804243	35132223	18576233.76	101	acute lymphoblastic leukemia	14.21	Yes, age < 30 years	male	Black/African American	Not Hispanic or Latino	Cohort_1	TARGET-10	NA	dbGaP	phs000218	SJALL016002_D1_RNASEQ_1	26958	282.153959814707	137.910556634267	337
TARGET-10-PATGXS-09A-01R	50602926	48012155	38816187	12971698.65	101	acute lymphoblastic leukemia	13.89	Yes, age < 30 years	female	White	Not Hispanic or Latino	Cohort_1	TARGET-10	NA	dbGaP	phs000218	SJTALL022117_D2-TARGET-10-PATGXS-09A-01	28293	239.700944197178	141.440271500746	337
TARGET-10-PATGYH-09A-01R	53774961	50782267	32103476	16853253.875	101	acute lymphoblastic leukemia	16.31	Yes, age < 30 years	male	Black/African American	Not Hispanic or Latino	Cohort_1	TARGET-10	NA	dbGaP	phs000218	SJTALL021685_D2-TARGET-10-PATGYH-09A-01	31072	299.363180601597	142.743110831579	337
TARGET-10-PATGZA-09A-01R	53387375	50857661	44639685	18795153.08	101	acute lymphoblastic leukemia	14.38	Yes, age < 30 years	female	White	Not Hispanic or Latino	Cohort_1	TARGET-10	NA	dbGaP	phs000218	SJALL016443_D1_RNASEQ_1	28574	260.484903200467	125.213436333338	337
TARGET-10-PATHBG-09A-01R	50541801	48194492	42868302.5	14157363.15	101	acute lymphoblastic leukemia	2.96	Yes, age < 30 years	female	White	Not Hispanic or Latino	Cohort_1	TARGET-10	NA	dbGaP	phs000218	SJTALL012398_D1-TARGET-10-PATHBG-09A-01	28774	233.150578331947	124.607669734955	337
TARGET-10-PATHFE-09A-01R	55531253	52658804	33823685.5	19931587.07	101	acute lymphoblastic leukemia	11.17	Yes, age < 30 years	male	White	Not Hispanic or Latino	Cohort_1	TARGET-10	NA	dbGaP	phs000218	SJALL016003_D1_RNASEQ_1	27213	311.876794918378	155.614291683833	337
TARGET-10-PATHGY-09A-01R	44659142	41932233	25661467.5	17525504.88	101	acute lymphoblastic leukemia	3.61	Yes, age < 30 years	male	White	Not Hispanic or Latino	Cohort_1	TARGET-10	NA	dbGaP	phs000218	SJTALL022118_D2_RNASEQ_1	26263	289.947643816471	110.927132999897	337
TARGET-10-PATHJF-09A-01R	53400022	51150735	46213172	13617162.42	101	acute lymphoblastic leukemia	10.25	Yes, age < 30 years	female	White	Not Hispanic or Latino	Cohort_1	TARGET-10	NA	dbGaP	phs000218	SJTALL002072_D1-TARGET-10-PATHJF-09A-01D	27877	226.528337788582	127.012476420403	337
TARGET-10-PATHRF-09A-01R	52872412	50147571	40085055	15236131.61	101	acute lymphoblastic leukemia	5.17	Yes, age < 30 years	male	White	Not Hispanic or Latino	Cohort_1	TARGET-10	NA	dbGaP	phs000218	SJALL015662_D1-TARGET-10-PATHRF-09A-01	28940	252.745339997609	136.634701649348	337
TARGET-10-PATHWV-09A-01R	47580080	45307387	31061744	21145986.8	101	acute lymphoblastic leukemia	8.56	Yes, age < 30 years	male	White	Not Hispanic or Latino	Cohort_1	TARGET-10	NA	dbGaP	phs000218	SJTALL002080_D1_RNASEQ_1	26407	293.913694413503	118.984740181764	337
TARGET-10-PATIBE-09A-01R	53219357	50302829	39437133.5	16710098.24	101	acute lymphoblastic leukemia	11.24	Yes, age < 30 years	female	Black/African American	Not Hispanic or Latino	Cohort_1	TARGET-10	NA	dbGaP	phs000218	SJALL015663_D1-TARGET-10-PATIBE-09A-01	30139	261.923140267531	135.064524249236	337
TARGET-10-PATIKN-03A-01R	47951636	45089299	33255248	16147757.32	101	acute lymphoblastic leukemia	1.91	Yes, age < 30 years	male	NA	Not Hispanic or Latino	Cohort_1	TARGET-10	NA	dbGaP	phs000218	SJALL015664_D1_RNASEQ_1	27065	255.860379068057	122.123696247737	337
TARGET-10-PATITB-09A-01R	51787806	48578220	28694609.5	12969240.51	101	acute lymphoblastic leukemia	15.1	Yes, age < 30 years	male	Black/African American	Not Hispanic or Latino	Cohort_1	TARGET-10	NA	dbGaP	phs000218	SJALL015665_D1-TARGET-10-PATITB-09A-01	28888	513.3708009998	221.725888780753	337
TARGET-10-PATITY-09A-01R	46431609	44478821	27953459	17890124	101	acute lymphoblastic leukemia	8.56	Yes, age < 30 years	male	White	Not Hispanic or Latino	Cohort_1	TARGET-10	NA	dbGaP	phs000218	SJTALL002096_D1_RNASEQ_1	26317	270.555145998796	117.118017816544	337
TARGET-10-PATJBC-09A-01R	49555984	48256608	30078725	15765204.84	101	acute lymphoblastic leukemia	5.33	Yes, age < 30 years	male	White	Hispanic or Latino	Cohort_1	TARGET-10	NA	dbGaP	phs000218	SJALL015667_D1_RNASEQ_1	27649	272.46813267072	127.540801183383	337
TARGET-10-PATJLT-09A-01R	57385479	54877821	47609535.5	17902672.625	101	acute lymphoblastic leukemia	12.09	Yes, age < 30 years	male	White	Hispanic or Latino	Cohort_1	TARGET-10	NA	dbGaP	phs000218	SJALL015668_D1-TARGET-10-PATJLT-09A-01	30151	260.579150366783	140.634839347998	337
TARGET-10-PATJZK-09A-01R	59616391	56284387	38853246.5	21805762.49	101	acute lymphoblastic leukemia	18.74	Yes, age < 30 years	male	White	Not Hispanic or Latino	Cohort_1	TARGET-10	NA	dbGaP	phs000218	SJTALL021689_D2_RNASEQ_1	28882	338.947893965244	168.64080906709	337
TARGET-10-PATKGP-09A-01R	49645433	46402642	35342369	16014010.83	101	acute lymphoblastic leukemia	10.57	Yes, age < 30 years	female	White	Hispanic or Latino	Cohort_1	TARGET-10	NA	dbGaP	phs000218	SJALL015669_D1-TARGET-10-PATKGP-09A-01	28235	640.361871417363	132.267954881986	337
TARGET-10-PATKVD-09A-01R	48557011	46738178	29448496.5	18020685.72	101	acute lymphoblastic leukemia	2.48	Yes, age < 30 years	male	White	Not Hispanic or Latino	Cohort_1	TARGET-10	NA	dbGaP	phs000218	SJALL015670_D1_RNASEQ_1	26564	282.23876106739	132.377065885067	337
TARGET-10-PATKWU-09A-01R	46054149	43772072	31155944.5	16830444.52	101	acute lymphoblastic leukemia	13.23	Yes, age < 30 years	male	White	Not Hispanic or Latino	Cohort_1	TARGET-10	NA	dbGaP	phs000218	SJALL015671_D1_RNASEQ_1	26245	259.423766418298	115.154791816076	337
TARGET-10-PATKYI-09A-01R	55715043	52872320	47145067.5	15294334.965	101	acute lymphoblastic leukemia	20.85	Yes, age < 30 years	male	Black/African American	Not Hispanic or Latino	Cohort_1	TARGET-10	NA	dbGaP	phs000218	SJALL016444_D1_RNASEQ_1	30835	420.991147518158	126.348267416159	337
TARGET-10-PATLGU-09A-01R	53440921	49614698	42125230	13505304.54	101	acute lymphoblastic leukemia	7.06	Yes, age < 30 years	male	Asian	Not Hispanic or Latino	Cohort_1	TARGET-10	NA	dbGaP	phs000218	SJTALL002077_D1-TARGET-10-PATLGU-09A-01D	27085	235.630507453283	128.111811351776	337
TARGET-10-PATLHH-09A-01R	47506019	44380969	27926537	19435517.59	101	acute lymphoblastic leukemia	7.75	Yes, age < 30 years	male	White	Not Hispanic or Latino	Cohort_1	TARGET-10	NA	dbGaP	phs000218	SJALL015672_D1_RNASEQ_1	27436	294.672183318933	123.537347233295	337
TARGET-10-PATLHS-09A-01R	44284754	41309573	31212438	14220323.6	101	acute lymphoblastic leukemia	10.96	Yes, age < 30 years	male	White	Not Hispanic or Latino	Cohort_1	TARGET-10	NA	dbGaP	phs000218	SJTALL022123_D2_RNASEQ_1	27691	230.523327100277	119.274035199483	337
TARGET-10-PATLMA-03A-01R	56076734	52375239	42910762.5	20798293.32	101	acute lymphoblastic leukemia	8.53	Yes, age < 30 years	female	NA	Not Hispanic or Latino	Cohort_1	TARGET-10	NA	dbGaP	phs000218	SJTALL002089_D1-TARGET-10-PATLMA-03A-01D	27301	958.785181013743	140.771171331406	337
TARGET-10-PATLNS-09A-01R	50898530	48195649	30887141	18768727.485	101	acute lymphoblastic leukemia	2.25	Yes, age < 30 years	female	Black/African American	NA	Cohort_1	TARGET-10	NA	dbGaP	phs000218	SJALL015673_D1-TARGET-10-PATLNS-09A-01	29171	293.426089417934	142.830097750823	337
TARGET-10-PATLNZ-09A-01R	55435469	52492887	44652493.5	15181033.5	101	acute lymphoblastic leukemia	9.86	Yes, age < 30 years	male	White	NA	Cohort_1	TARGET-10	NA	dbGaP	phs000218	SJALL015674_D1-TARGET-10-PATLNZ-09A-01	29000	903.195134615898	143.279583883286	337
TARGET-10-PATLPN-03A-01R	54175186	49418893	34485484	16182965.29	101	acute lymphoblastic leukemia	2.59	Yes, age < 30 years	male	White	Not Hispanic or Latino	Cohort_1	TARGET-10	NA	dbGaP	phs000218	SJALL015675_D1_RNASEQ_1	29283	274.260573820273	151.510042814414	337
TARGET-10-PATLRZ-09A-01R	54655443	49745832	32528785	20101806.855	101	acute lymphoblastic leukemia	13.98	Yes, age < 30 years	male	White	Not Hispanic or Latino	Cohort_1	TARGET-10	NA	dbGaP	phs000218	SJTALL002105_D1_RNASEQ_1	27793	312.703831386566	136.376465435823	337
TARGET-10-PATMAF-09A-01R	59556771	55765965	35143092.5	21350356.4	101	acute lymphoblastic leukemia	16.46	Yes, age < 30 years	male	White	Not Hispanic or Latino	Cohort_1	TARGET-10	NA	dbGaP	phs000218	SJTALL002109_D1_RNASEQ_1	28063	338.987151304881	155.763365880648	337
TARGET-10-PATMRE-09A-01R	51270843	48946143	40771422	14808240.9	101	acute lymphoblastic leukemia	6.77	Yes, age < 30 years	male	Black/African American	Not Hispanic or Latino	Cohort_1	TARGET-10	NA	dbGaP	phs000218	SJTALL002113_D1-TARGET-10-PATMRE-09A-01	27532	234.287433632215	135.123404129346	337
TARGET-10-PATMTV-09A-01R	46049457	42717560	26136573	18222606.495	101	acute lymphoblastic leukemia	11.07	Yes, age < 30 years	male	White	Not Hispanic or Latino	Cohort_1	TARGET-10	NA	dbGaP	phs000218	SJALL015678_D1_RNASEQ_1	27165	562.313671914736	185.124380846818	337
TARGET-10-PATMVH-09A-01R	50727714	47327858	29911207.5	19827055.6	101	acute lymphoblastic leukemia	18.41	Yes, age < 30 years	male	White	Not Hispanic or Latino	Cohort_1	TARGET-10	NA	dbGaP	phs000218	SJTALL021697_D2_RNASEQ_1	28490	305.085791699092	132.600155496597	337
TARGET-10-PATMXN-09A-01R	56312992	53421981	50898419.5	14802155.08	101	acute lymphoblastic leukemia	14.92	Yes, age < 30 years	male	White	Not Hispanic or Latino	Cohort_1	TARGET-10	NA	dbGaP	phs000218	SJTALL002078_D1_RNASEQ_1	30094	232.087645534674	124.825633645058	337
TARGET-10-PATMYZ-09A-01R	54859116	51983029	45195835	12486165.12	101	acute lymphoblastic leukemia	12.1	Yes, age < 30 years	male	White	Not Hispanic or Latino	Cohort_1	TARGET-10	NA	dbGaP	phs000218	SJALL015679_D1-TARGET-10-PATMYZ-09A-01	27286	228.164562952518	130.904116749763	337
TARGET-10-PATNAM-09A-01R	59527091	56187952	28380295	15825528.66	101	acute lymphoblastic leukemia	2.23	Yes, age < 30 years	female	NA	Hispanic or Latino	Cohort_1	TARGET-10	NA	dbGaP	phs000218	SJALL015680_D1_RNASEQ_1	27636	964.841031980515	157.251334830125	337
TARGET-10-PATNIA-09A-01R	54884394	52007993	26802079	19980647.61	101	acute lymphoblastic leukemia	6.57	Yes, age < 30 years	female	Asian	Not Hispanic or Latino	Cohort_1	TARGET-10	NA	dbGaP	phs000218	SJALL015681_D1_RNASEQ_1	26405	344.338713216782	140.351190880934	337
TARGET-10-PATPDA-09A-01R	54233890	51308055	31219431	16944311.805	101	acute lymphoblastic leukemia	2.05	Yes, age < 30 years	male	White	Not Hispanic or Latino	Cohort_1	TARGET-10	NA	dbGaP	phs000218	SJALL015682_D1_RNASEQ_1	27652	746.796862832705	154.071537617842	337
TARGET-10-PATPGE-09A-01R	51369076	48733437	42166284.5	15785435.25	101	acute lymphoblastic leukemia	19.72	Yes, age < 30 years	male	White	Not Hispanic or Latino	Cohort_1	TARGET-10	NA	dbGaP	phs000218	SJTALL021698_D2-TARGET-10-PATPGE-09A-01	28590	242.186058163643	124.238785282771	337
TARGET-10-PATPWF-03A-01R	54847136	52837602	26962154.5	15854812.75	101	acute lymphoblastic leukemia	1.81	Yes, age < 30 years	male	NA	NA	Cohort_1	TARGET-10	NA	dbGaP	phs000218	SJALL015683_D1_RNASEQ_1	26028	304.476702086131	153.859314950307	337
TARGET-10-PATRAB-09A-01R	51610377	48385859	29077922.5	17700204.71	101	acute lymphoblastic leukemia	4.67	Yes, age < 30 years	female	White	Not Hispanic or Latino	Cohort_1	TARGET-10	NA	dbGaP	phs000218	SJALL015684_D1_RNASEQ_1	26314	305.324572165807	134.03919356664	337
TARGET-10-PATRGV-09A-01R	52021237	49061125	32149049	16258514.4	101	acute lymphoblastic leukemia	1.58	Yes, age < 30 years	female	White	Not Hispanic or Latino	Cohort_1	TARGET-10	NA	dbGaP	phs000218	SJTALL002110_D1-TARGET-10-PATRGV-09A-01D	28218	279.779821983973	148.47725473245	337
TARGET-10-PATRHL-09A-01R	51143075	47038357	30948439	16002110.46	101	acute lymphoblastic leukemia	6.29	Yes, age < 30 years	male	White	Not Hispanic or Latino	Cohort_1	TARGET-10	NA	dbGaP	phs000218	SJALL015685_D1_RNASEQ_1	28043	280.748268449306	143.415500450134	337
TARGET-10-PATRNA-09A-01R	45670417	42200162	26829841	14042201.04	101	acute lymphoblastic leukemia	2.2	Yes, age < 30 years	male	White	Not Hispanic or Latino	Cohort_1	TARGET-10	NA	dbGaP	phs000218	SJTALL002118_D1_RNASEQ_1	27324	244.555625700951	111.395538250605	337
TARGET-10-PATRUN-09A-01R	47249971	44871532	34534713.5	17847438.95	101	acute lymphoblastic leukemia	4.83	Yes, age < 30 years	male	White	Not Hispanic or Latino	Cohort_1	TARGET-10	NA	dbGaP	phs000218	SJALL015686_D1_RNASEQ_1	27517	257.738226934274	127.14302898248	337
TARGET-10-PATRXL-09A-01R	55165201	52685931	27056722	15445033.33	101	acute lymphoblastic leukemia	4.84	Yes, age < 30 years	male	White	Not Hispanic or Latino	Cohort_1	TARGET-10	NA	dbGaP	phs000218	SJTALL022659_D2_RNASEQ_1	26627	312.400042247772	166.291386047999	337
TARGET-10-PATSDS-03A-01R	55774902	53021570	35169604.5	18843655.74	101	acute lymphoblastic leukemia	14.86	Yes, age < 30 years	male	White	Not Hispanic or Latino	Cohort_1	TARGET-10	NA	dbGaP	phs000218	SJALL015687_D1_RNASEQ_1	30691	303.023688379923	151.853604253133	337
TARGET-10-PATSIL-09A-01R	57028612	55214627	35100647.5	22547965.95	101	acute lymphoblastic leukemia	15.61	Yes, age < 30 years	male	White	Not Hispanic or Latino	Cohort_1	TARGET-10	NA	dbGaP	phs000218	SJALL015688_D1_RNASEQ_1	27451	329.178745865822	166.366643778483	337
TARGET-10-PATSIY-09A-01R	54347486	51170195	44396142.5	14167815.935	101	acute lymphoblastic leukemia	9.32	Yes, age < 30 years	male	White	Hispanic or Latino	Cohort_1	TARGET-10	NA	dbGaP	phs000218	SJALL015689_D1-TARGET-10-PATSIY-09A-01	30306	236.851074568431	139.486493384838	337
TARGET-10-PATSLH-09A-01R	58285580	56126988	35130061	18383999.76	101	acute lymphoblastic leukemia	2.26	Yes, age < 30 years	male	White	Not Hispanic or Latino	Cohort_1	TARGET-10	NA	dbGaP	phs000218	SJALL015690_D1_RNASEQ_1	27945	320.987141064803	169.835593644778	337
TARGET-10-PATTHR-09A-01R	56115309	51868787	35161340.5	16593799.76	101	acute lymphoblastic leukemia	16.2	Yes, age < 30 years	male	Asian	Not Hispanic or Latino	Cohort_1	TARGET-10	NA	dbGaP	phs000218	SJTALL002142_D1_RNASEQ_1	29530	281.298983299732	158.760603316625	337
TARGET-10-PATVDA-03A-01R	53219382	50255875	42183538.5	17399814.96	101	acute lymphoblastic leukemia	2.14	Yes, age < 30 years	female	Asian	Not Hispanic or Latino	Cohort_1	TARGET-10	NA	dbGaP	phs000218	SJTALL002146_D1_RNASEQ_1	28786	265.852765949567	138.616950166225	337
TARGET-10-PATWHB-09A-01R	50139437	47494993	33868915.5	10222194.255	101	acute lymphoblastic leukemia	10.69	Yes, age < 30 years	female	White	Not Hispanic or Latino	Cohort_1	TARGET-10	NA	dbGaP	phs000218	SJALL015691_D1-TARGET-10-PATWHB-09A-01	29084	239.339918669065	158.199566614628	337
TARGET-10-PATWIJ-09A-01R	48845784	46142414	32968330	16000172.2	101	acute lymphoblastic leukemia	14.2	Yes, age < 30 years	male	White	Hispanic or Latino	Cohort_1	TARGET-10	NA	dbGaP	phs000218	SJTALL002154_D1-TARGET-10-PATWIJ-09A-01	27935	258.146440402667	138.801674699783	337
TARGET-10-PATWJU-09A-01R	40782842	39219357	25204111.5	12986666.28	101	acute lymphoblastic leukemia	5.82	Yes, age < 30 years	male	White	NA	Cohort_1	TARGET-10	NA	dbGaP	phs000218	SJTALL022660_D2_RNASEQ_1	26780	225.641988035043	111.685102383296	337
TARGET-10-PATWNL-09A-01R	54254432	52468552	26076221.5	13934561.24	101	acute lymphoblastic leukemia	1.73	Yes, age < 30 years	female	White	Not Hispanic or Latino	Cohort_1	TARGET-10	NA	dbGaP	phs000218	SJALL015693_D1_RNASEQ_1	28089	291.166426551342	175.74340929985	337
TARGET-10-PATWXC-09A-01R	54913079	51449954	28146772	14598206.28	101	acute lymphoblastic leukemia	15.03	Yes, age < 30 years	male	White	Not Hispanic or Latino	Cohort_1	TARGET-10	NA	dbGaP	phs000218	SJALL015694_D1-TARGET-10-PATWXC-09A-01	27197	310.8411992987	155.460385914644	337
TARGET-10-PATWYL-09A-01R	52695001	50170141	44858869	16688730.425	101	acute lymphoblastic leukemia	15.29	Yes, age < 30 years	male	White	Not Hispanic or Latino	Cohort_1	TARGET-10	NA	dbGaP	phs000218	SJTALL002124_D1-TARGET-10-PATWYL-09A-01	29639	242.734689251582	124.888891247908	337
TARGET-10-PATWYZ-09A-01R	58685389	56762085	28630167.5	17152514.41	101	acute lymphoblastic leukemia	3.79	Yes, age < 30 years	male	White	Not Hispanic or Latino	Cohort_1	TARGET-10	NA	dbGaP	phs000218	SJALL015695_D1_RNASEQ_1	26637	333.03463435173	196.450193798542	337
TARGET-10-PATXAL-09A-01R	70588911	64908678	45753210	18614234.76	101	acute lymphoblastic leukemia	15.4	Yes, age < 30 years	male	Black/African American	Not Hispanic or Latino	Cohort_1	TARGET-10	NA	dbGaP	phs000218	SJTALL022447_D2_TRANSCRIPTOME_1	30224	342.65922019879	222.432527736823	337
TARGET-10-PATXKW-03A-01R	53586968	50237442	37497506.5	19693185.12	101	acute lymphoblastic leukemia	18.18	Yes, age < 30 years	male	White	Not Hispanic or Latino	Cohort_1	TARGET-10	NA	dbGaP	phs000218	SJTALL022649_D2_RNASEQ_1	30085	289.580884965261	131.85865565141	337
TARGET-10-PATXNK-09A-01R	56644630	54646413	37691446	19069133.75	101	acute lymphoblastic leukemia	9.39	Yes, age < 30 years	male	White	Not Hispanic or Latino	Cohort_1	TARGET-10	NA	dbGaP	phs000218	SJALL015696_D1_RNASEQ_1	27983	299.402219069004	164.779366517067	337
TARGET-10-PATXNR-09A-01R	53725928	50267058	33105613	20782590.795	101	acute lymphoblastic leukemia	17.13	Yes, age < 30 years	female	White	Not Hispanic or Latino	Cohort_1	TARGET-10	NA	dbGaP	phs000218	SJALL015697_D1_RNASEQ_1	27792	320.314804518223	139.005386785666	337
TARGET-10-PATXSK-09A-01R	50497008	47133487	27667199	15931325.72	101	acute lymphoblastic leukemia	6.24	Yes, age < 30 years	male	White	Not Hispanic or Latino	Cohort_1	TARGET-10	NA	dbGaP	phs000218	SJALL015698_D1_RNASEQ_1	27246	276.328591299057	138.908630549908	337
TARGET-10-PATYCH-09A-01R	66748302	63117509	43622567	23477564.675	101	acute lymphoblastic leukemia	3.92	Yes, age < 30 years	male	White	Not Hispanic or Latino	Cohort_1	TARGET-10	NA	dbGaP	phs000218	SJTALL002151_D1_TRANSCRIPTOME_1	28881	383.776923020681	228.218806052208	337
TARGET-10-PATYJK-09A-01R	55780373	52306402	46617620.5	16115921.55	101	acute lymphoblastic leukemia	12.19	Yes, age < 30 years	male	White	Not Hispanic or Latino	Cohort_1	TARGET-10	NA	dbGaP	phs000218	SJALL016445_D1-TARGET-10-PATYJK-09A-01	29857	251.680291283131	133.016942167282	337
TARGET-10-PATYMP-09A-01R	72443076	68159483	37595991.5	20117937.42	101	acute lymphoblastic leukemia	18.46	Yes, age < 30 years	male	NA	NA	Cohort_1	TARGET-10	NA	dbGaP	phs000218	SJALL015699_D1_TRANSCRIPTOME_1	29134	411.362745563189	231.536162837346	337
TARGET-10-PATYWV-09A-01R	45905108	42983607	28755781.5	15078259.56	101	acute lymphoblastic leukemia	7.66	Yes, age < 30 years	male	White	Not Hispanic or Latino	Cohort_1	TARGET-10	NA	dbGaP	phs000218	SJALL015700_D1_RNASEQ_1	27951	246.342770985762	128.454749381542	337
TARGET-10-PATZFF-09A-01R	46896941	44291140	30200389	15884365.14	101	acute lymphoblastic leukemia	10.69	Yes, age < 30 years	female	White	NA	Cohort_1	TARGET-10	NA	dbGaP	phs000218	SJALL015701_D1_RNASEQ_1	27137	264.78635285298	117.552701814969	337
TARGET-10-PATZSL-09A-01R	43645259	41561510	28160757.5	14976632.58	101	acute lymphoblastic leukemia	10.03	Yes, age < 30 years	female	Asian	Not Hispanic or Latino	Cohort_1	TARGET-10	NA	dbGaP	phs000218	SJALL015702_D1_RNASEQ_1	28046	239.550719666481	115.193495202065	337
TARGET-10-PATZVD-09A-01R	72689879	68462978	56349682	16903862.42	101	acute lymphoblastic leukemia	4.16	Yes, age < 30 years	male	NA	NA	Cohort_1	TARGET-10	NA	dbGaP	phs000218	SJTALL002125_D1_TRANSCRIPTOME_1	29257	312.13649961551	197.247943015893	337
TARGET-10-PATZWA-03A-01R	56399570	53085910	39211778	21878296.605	101	acute lymphoblastic leukemia	10.09	Yes, age < 30 years	female	White	Hispanic or Latino	Cohort_1	TARGET-10	NA	dbGaP	phs000218	SJALL015703_D1-TARGET-10-PATZWA-03A-01	29007	315.666045832634	153.58792621692	337
TARGET-10-PATZYC-09A-01R	51443465	48053186	30116213.5	15960740.88	101	acute lymphoblastic leukemia	3.7	Yes, age < 30 years	male	White	Not Hispanic or Latino	Cohort_1	TARGET-10	NA	dbGaP	phs000218	SJALL015704_D1_RNASEQ_1	27279	273.493604914347	150.407079899311	337
TARGET-10-PATZYR-03A-01R	56585361	53634122	38291657.5	24302838.24	101	acute lymphoblastic leukemia	8.91	Yes, age < 30 years	male	White	Not Hispanic or Latino	Cohort_1	TARGET-10	NA	dbGaP	phs000218	SJALL015705_D1-TARGET-10-PATZYR-03A-01	27481	342.753043913841	160.811336199443	337
TARGET-10-PAUACG-09A-01R	70344943	66230180	56481133.5	18074989.66	101	acute lymphoblastic leukemia	4.95	Yes, age < 30 years	male	White	Not Hispanic or Latino	Cohort_1	TARGET-10	NA	dbGaP	phs000218	SJTALL002140_D1_TRANSCRIPTOME_1	30124	298.0536926349	193.966034797827	337
TARGET-10-PAUAFN-09A-01R	43918293	42307694	31507135	14770638.7	101	acute lymphoblastic leukemia	3.93	Yes, age < 30 years	male	NA	NA	Cohort_1	TARGET-10	NA	dbGaP	phs000218	SJALL015706_D1_RNASEQ_1	26957	229.6612089475	122.693069783847	337
TARGET-10-PAUAJA-09A-01R	69281044	65099367	53910009	18114808.05	101	acute lymphoblastic leukemia	11.89	Yes, age < 30 years	male	NA	Not Hispanic or Latino	Cohort_1	TARGET-10	NA	dbGaP	phs000218	SJALL015707_D1_TRANSCRIPTOME_1	29403	312.419591565927	193.940228799979	337
TARGET-10-PAUAYB-09A-01R	57751546	55835058	31596965.5	22267819.27	101	acute lymphoblastic leukemia	18.29	Yes, age < 30 years	male	Asian	Not Hispanic or Latino	Cohort_1	TARGET-10	NA	dbGaP	phs000218	SJALL016446_D1_RNASEQ_1	26196	370.879471949736	162.334751836459	337
TARGET-10-PAUAZV-09A-01R	48824521	47207841	32244085	19313343.97	101	acute lymphoblastic leukemia	8.32	Yes, age < 30 years	male	White	Hispanic or Latino	Cohort_1	TARGET-10	NA	dbGaP	phs000218	SJALL015708_D1_RNASEQ_1	27932	280.341361399492	129.650274300575	337
TARGET-10-PAUBCB-09A-01R	75142731	70384221	38137456	19497671.875	101	acute lymphoblastic leukemia	15.39	Yes, age < 30 years	male	White	Not Hispanic or Latino	Cohort_1	TARGET-10	NA	dbGaP	phs000218	SJALL015709_D1_TRANSCRIPTOME_1	27763	412.700799818834	242.563900462786	337
TARGET-10-PAUBCT-09A-01R	78483166	74435440	54193238.5	19903072.5	101	acute lymphoblastic leukemia	13.02	Yes, age < 30 years	male	White	Not Hispanic or Latino	Cohort_1	TARGET-10	NA	dbGaP	phs000218	SJALL015710_D1_TRANSCRIPTOME_1	31144	361.029059199492	207.285557087262	337
TARGET-10-PAUBLL-09A-01R	67700449	64030541	53326767	13529622.33	101	acute lymphoblastic leukemia	7.16	Yes, age < 30 years	female	Black/African American	Not Hispanic or Latino	Cohort_1	TARGET-10	NA	dbGaP	phs000218	SJALL015711_D1_TRANSCRIPTOME_1	30257	278.341629536947	196.92922021548	337
TARGET-10-PAUBPY-09A-01R	52702172	49204505	31242477.5	16176676.74	101	acute lymphoblastic leukemia	11.55	Yes, age < 30 years	male	NA	Hispanic or Latino	Cohort_1	TARGET-10	NA	dbGaP	phs000218	SJALL015712_D1_RNASEQ_1	26808	279.273551170031	149.594745786985	337
TARGET-10-PAUBRD-09A-01R	68991802	64327423	39068785	22300540.43	101	acute lymphoblastic leukemia	4.8	Yes, age < 30 years	male	White	Not Hispanic or Latino	Cohort_1	TARGET-10	NA	dbGaP	phs000218	SJTALL002126_D1_TRANSCRIPTOME_1	29682	382.346612501144	186.089378682772	337
TARGET-10-PAUBTC-09A-01R	50113266	47601121	32624427.5	14822920.365	101	acute lymphoblastic leukemia	1.83	Yes, age < 30 years	female	NA	Not Hispanic or Latino	Cohort_1	TARGET-10	NA	dbGaP	phs000218	SJTALL002130_D1_RNASEQ_1	27685	263.113240353266	149.495953353246	337
TARGET-10-PAUBXP-09A-01R	50996555	47704449	31522520.5	20221538.625	101	acute lymphoblastic leukemia	8.31	Yes, age < 30 years	male	White	Not Hispanic or Latino	Cohort_1	TARGET-10	NA	dbGaP	phs000218	SJALL015713_D1_RNASEQ_1	28159	291.795784950256	128.348968883355	337
TARGET-10-PAUCDC-09A-01R	41718682	39515108	29601046.5	15725806.32	101	acute lymphoblastic leukemia	16.84	Yes, age < 30 years	male	White	Not Hispanic or Latino	Cohort_1	TARGET-10	NA	dbGaP	phs000218	SJALL015714_D1_RNASEQ_1	28341	226.366802914937	102.038907603423	337
TARGET-10-PAUCDY-09A-01R	75650187	70824030	60102966	17998591.52	101	acute lymphoblastic leukemia	9.94	Yes, age < 30 years	male	White	Not Hispanic or Latino	Cohort_1	TARGET-10	NA	dbGaP	phs000218	SJTALL002141_D1_TRANSCRIPTOME_1	29719	327.915913101037	202.733750665188	337
TARGET-20-PABGKN-09A-01R	134967526	130592008	84157259	60581378.6	75	acute myeloid leukemia	18.18	Yes, age < 30 years	female	White	Not Hispanic or Latino	Cohort_3	TARGET-20	NA	dbGaP	phs000218	A12482	27217	NA	NA	137
TARGET-20-PABHET-03A-02R	148373892	143062475	31435119.5	23920431.56	75	acute myeloid leukemia	14.7	Yes, age < 30 years	female	White	Not Hispanic or Latino	Cohort_3	TARGET-20	NA	dbGaP	phs000218	A12483	25068	NA	NA	137
TARGET-20-PABHET-09A-01R	23776511	22985780	18484583	14061083.96	51	acute myeloid leukemia	14.7	Yes, age < 30 years	female	White	Not Hispanic or Latino	Cohort_3	TARGET-20	NA	dbGaP	phs000218	1170-SL-0036	22477	NA	NA	137
TARGET-20-PABHKY-03A-01R	38598094	37362941	31185906	22963709.245	51	acute myeloid leukemia	12.86	Yes, age < 30 years	female	Black/African American	Not Hispanic or Latino	Cohort_3	TARGET-20	NA	dbGaP	phs000218	1170-SL-0037	24986	NA	NA	137
TARGET-20-PABHKY-03A-02R	161230126	154921130	102568388	65212385.475	75	acute myeloid leukemia	12.86	Yes, age < 30 years	female	Black/African American	Not Hispanic or Latino	Cohort_3	TARGET-20	NA	dbGaP	phs000218	A12484	29977	NA	NA	137
TARGET-20-PACDZR-09A-02R	106540696	102414945	76234714	52174616.7	75	acute myeloid leukemia	4.55	Yes, age < 30 years	female	White	Not Hispanic or Latino	Cohort_3	TARGET-20	NA	dbGaP	phs000218	A12485,1170-SL-0016	26574	NA	NA	137
TARGET-20-PADDXZ-03A-02R	176665229	170182034	70264765.5	51167422.32	75	acute myeloid leukemia	13.31	Yes, age < 30 years	male	Black/African American	Not Hispanic or Latino	Cohort_3	TARGET-20	NA	dbGaP	phs000218	A12486,1170-SL-0041	25821	NA	NA	137
TARGET-20-PADZKD-09A-02R	175754045	169435028	98461025	69969947.86	75	acute myeloid leukemia	13.38	Yes, age < 30 years	female	Black/African American	Not Hispanic or Latino	Cohort_3	TARGET-20	NA	dbGaP	phs000218	A12487	27511	NA	NA	137
TARGET-20-PAEAFC-09A-01R	17147095	16434257	12514456	9668956	51	acute myeloid leukemia	13.98	Yes, age < 30 years	male	White	Not Hispanic or Latino	Cohort_3	TARGET-20	NA	dbGaP	phs000218	1170-SL-0023	21427	NA	NA	137
TARGET-20-PAEAFC-09A-03R	173785688	165448650	108978008	82811486.76	75	acute myeloid leukemia	13.98	Yes, age < 30 years	male	White	Not Hispanic or Latino	Cohort_3	TARGET-20	NA	dbGaP	phs000218	A12488	29502	NA	NA	137
TARGET-20-PAECBZ-09A-03R	134536200	129796809	83246021	70620549.87	75	acute myeloid leukemia	3.82	Yes, age < 30 years	female	NA	Not Hispanic or Latino	Cohort_3	TARGET-20	NA	dbGaP	phs000218	A12490	27607	NA	NA	137
TARGET-20-PAECCE-04A-01R	259377108	224026722	65017637.5	52545588.48	75	acute myeloid leukemia	2.46	Yes, age < 30 years	male	White	Not Hispanic or Latino	Cohort_3	TARGET-20	NA	dbGaP	phs000218	A32016	28058	NA	NA	137
TARGET-20-PAEENN-09A-01R	186469359	178336534	129284196	82122949.325	75	acute myeloid leukemia	3.92	Yes, age < 30 years	female	Black/African American	Not Hispanic or Latino	Cohort_3	TARGET-20	NA	dbGaP	phs000218	A12491	30450	NA	NA	137
TARGET-20-PAEEYP-09A-02R	152641246	147280217	67536996	58972512.445	75	acute myeloid leukemia	1.55	Yes, age < 30 years	female	White	Not Hispanic or Latino	Cohort_3	TARGET-20	NA	dbGaP	phs000218	A12492	25707	NA	NA	137
TARGET-20-PAEFHC-09A-01R	23989408	22927135	16883571	14131992.57	51	acute myeloid leukemia	7	Yes, age < 30 years	male	White	Not Hispanic or Latino	Cohort_3	TARGET-20	NA	dbGaP	phs000218	1170-SL-0028	21285	NA	NA	137
TARGET-20-PAEFHC-09A-02R	168959425	160847824	100480497.5	76228637.05	75	acute myeloid leukemia	7	Yes, age < 30 years	male	White	Not Hispanic or Latino	Cohort_3	TARGET-20	NA	dbGaP	phs000218	A12493	28736	NA	NA	137
TARGET-20-PAEGRE-03A-02R	155031159	147427385	96491802	72537363.81	75	acute myeloid leukemia	15.07	Yes, age < 30 years	female	White	Not Hispanic or Latino	Cohort_3	TARGET-20	NA	dbGaP	phs000218	A12494	27380	NA	NA	137
TARGET-20-PAEGRI-03A-01R	159807119	153867193	94691029.5	80943299.19	75	acute myeloid leukemia	16.48	Yes, age < 30 years	male	White	Not Hispanic or Latino	Cohort_3	TARGET-20	NA	dbGaP	phs000218	A12495	27289	NA	NA	137
TARGET-20-PAEJBT-09A-02R	189536597	180514659	119079600	79659741.84	75	acute myeloid leukemia	10.06	Yes, age < 30 years	male	NA	Not Hispanic or Latino	Cohort_3	TARGET-20	NA	dbGaP	phs000218	A12496	29421	NA	NA	137
TARGET-20-PAERAH-09A-01R	25639186	24660374	18615011	14468601.99	51	acute myeloid leukemia	17.43	Yes, age < 30 years	male	White	Not Hispanic or Latino	Cohort_3	TARGET-20	NA	dbGaP	phs000218	1170-SL-0066	22100	NA	NA	137
TARGET-20-PAERAH-09A-03R	155975026	147997254	68917382	51737831.865	75	acute myeloid leukemia	17.43	Yes, age < 30 years	male	White	Not Hispanic or Latino	Cohort_3	TARGET-20	NA	dbGaP	phs000218	A12497	27920	NA	NA	137
TARGET-20-PAESVN-09A-02R	140613208	134880828	89044973.5	48406712.13	75	acute myeloid leukemia	10.65	Yes, age < 30 years	female	NA	Hispanic or Latino	Cohort_3	TARGET-20	NA	dbGaP	phs000218	A12498	29654	NA	NA	137
TARGET-20-PAKHBF-09A-01R	159911254	153442686	110588192.5	66110222.29	75	acute myeloid leukemia	2.23	Yes, age < 30 years	male	White	Not Hispanic or Latino	Cohort_3	TARGET-20	NA	dbGaP	phs000218	A12499	30022	NA	NA	137
TARGET-20-PAKKBK-09A-02R	149502294	143572212	64391719	52188576.8	75	acute myeloid leukemia	1.93	Yes, age < 30 years	female	White	Not Hispanic or Latino	Cohort_3	TARGET-20	NA	dbGaP	phs000218	A12500	25907	NA	NA	137
TARGET-20-PAKRUP-09A-02R	80129891	77678397	58125085.5	45434484.765	75	acute myeloid leukemia	8.2	Yes, age < 30 years	male	Black/African American	Not Hispanic or Latino	Cohort_3	TARGET-20	NA	dbGaP	phs000218	A12502	26288	NA	NA	137
TARGET-20-PAKVYM-09A-01R	26520275	25480054	20299948	13671438.75	51	acute myeloid leukemia	15.87	Yes, age < 30 years	male	Black/African American	Not Hispanic or Latino	Cohort_3	TARGET-20	NA	dbGaP	phs000218	1170-SL-0047	22082	NA	NA	137
TARGET-20-PAKVYM-09A-02R	158718054	152169335	88424912.5	61867160.01	75	acute myeloid leukemia	15.87	Yes, age < 30 years	male	Black/African American	Not Hispanic or Latino	Cohort_3	TARGET-20	NA	dbGaP	phs000218	A12503	27136	NA	NA	137
TARGET-20-PALBYP-09A-02R	162515124	156092608	100677476.5	48731620.7	75	acute myeloid leukemia	5.87	Yes, age < 30 years	female	Asian	Not Hispanic or Latino	Cohort_3	TARGET-20	NA	dbGaP	phs000218	A12659	30733	NA	NA	137
TARGET-20-PALFVW-09A-01R	138190747	132393851	80978459.5	48822132.125	75	acute myeloid leukemia	11.45	Yes, age < 30 years	female	Black/African American	Not Hispanic or Latino	Cohort_3	TARGET-20	NA	dbGaP	phs000218	A12504	29163	NA	NA	137
TARGET-20-PALHVV-09A-01R	21093993	20045210	15879660	10984909.55	51	acute myeloid leukemia	13.24	Yes, age < 30 years	male	White	Not Hispanic or Latino	Cohort_3	TARGET-20	NA	dbGaP	phs000218	1170-SL-0018	22420	NA	NA	137
TARGET-20-PALHVV-09A-02R	123479053	119020516	57688144	36044961.025	75	acute myeloid leukemia	13.24	Yes, age < 30 years	male	White	Not Hispanic or Latino	Cohort_3	TARGET-20	NA	dbGaP	phs000218	A12506	27552	NA	NA	137
TARGET-20-PALNAT-09A-01R	19462724	18602567	8646762	5370291.62	51	acute myeloid leukemia	0.83	Yes, age < 30 years	male	White	Not Hispanic or Latino	Cohort_3	TARGET-20	NA	dbGaP	phs000218	1170-SL-0004	22751	NA	NA	137
TARGET-20-PALVKV-09A-01R	27479559	26300493	19489835	15111099.6	50	acute myeloid leukemia	13.42	Yes, age < 30 years	female	White	Not Hispanic or Latino	Cohort_3	TARGET-20	NA	dbGaP	phs000218	1170-SL-0050	21168	NA	NA	137
TARGET-20-PALVKV-09A-02R	157616709	152397459	58715157	46207940.54	75	acute myeloid leukemia	13.42	Yes, age < 30 years	female	White	Not Hispanic or Latino	Cohort_3	TARGET-20	NA	dbGaP	phs000218	A12660	25096	NA	NA	137
TARGET-20-PAMVVP-09A-03R	171118474	163633675	96644663	54029118.885	75	acute myeloid leukemia	9.18	Yes, age < 30 years	male	White	NA	Cohort_3	TARGET-20	NA	dbGaP	phs000218	A12508	29335	NA	NA	137
TARGET-20-PAMYJX-09A-04R	456285836	365616934	16016827	10292007.17	75	acute myeloid leukemia	12.61	Yes, age < 30 years	female	NA	NA	Cohort_3	TARGET-20	NA	dbGaP	phs000218	A34412	22802	NA	NA	137
TARGET-20-PAMYWW-09A-01R	28095595	27368193	3511131	2773060.45	51	acute myeloid leukemia	20.8	Yes, age < 30 years	female	White	Not Hispanic or Latino	Cohort_3	TARGET-20	NA	dbGaP	phs000218	1170-SL-0019	17168	NA	NA	137
TARGET-20-PANBWF-09A-01R	20490946	19590893	12887489	9897885.36	51	acute myeloid leukemia	17.03	Yes, age < 30 years	male	White	Not Hispanic or Latino	Cohort_3	TARGET-20	NA	dbGaP	phs000218	1170-SL-0024	22088	NA	NA	137
TARGET-20-PANBWF-09A-03R	168679777	160745289	64722384	53486086	75	acute myeloid leukemia	17.03	Yes, age < 30 years	male	White	Not Hispanic or Latino	Cohort_3	TARGET-20	NA	dbGaP	phs000218	A12511	27091	NA	NA	137
TARGET-20-PANBYS-09A-03R	178072660	173139916	111190250.5	72595951.26	75	acute myeloid leukemia	12.21	Yes, age < 30 years	male	White	Not Hispanic or Latino	Cohort_3	TARGET-20	NA	dbGaP	phs000218	A12512	27551	NA	NA	137
TARGET-20-PANJGR-09A-01R	21327111	20387927	16305817	11764405.84	51	acute myeloid leukemia	12.11	Yes, age < 30 years	male	White	Hispanic or Latino	Cohort_3	TARGET-20	NA	dbGaP	phs000218	1170-SL-0039	21674	NA	NA	137
TARGET-20-PANJGR-09A-03R	259704362	230805868	19687565.5	15631537.41	75	acute myeloid leukemia	12.11	Yes, age < 30 years	male	White	Hispanic or Latino	Cohort_3	TARGET-20	NA	dbGaP	phs000218	A12520	22030	NA	NA	137
TARGET-20-PANJTK-09A-01R	23990525	23169425	17908995	13187017.36	51	acute myeloid leukemia	14.81	Yes, age < 30 years	male	NA	Hispanic or Latino	Cohort_3	TARGET-20	NA	dbGaP	phs000218	1170-SL-0040	23242	NA	NA	137
TARGET-20-PANJVI-03A-02R	145219637	139781375	105279649	65520352.8	75	acute myeloid leukemia	6.23	Yes, age < 30 years	male	Black/African American	Not Hispanic or Latino	Cohort_3	TARGET-20	NA	dbGaP	phs000218	A12521	30996	NA	NA	137
TARGET-20-PANKFG-09A-02R	251175732	226264274	70974139	57165251.22	75	acute myeloid leukemia	1.12	Yes, age < 30 years	male	White	Not Hispanic or Latino	Cohort_3	TARGET-20	NA	dbGaP	phs000218	A34415	27684	NA	NA	137
TARGET-20-PANLRE-09A-01R	24289824	23565870	15338969	11852134.36	51	acute myeloid leukemia	9.36	Yes, age < 30 years	male	White	Hispanic or Latino	Cohort_3	TARGET-20	NA	dbGaP	phs000218	1170-SL-0043	21897	NA	NA	137
TARGET-20-PANLRE-09A-05R	158661097	152625741	37734422.5	27426793.485	75	acute myeloid leukemia	9.36	Yes, age < 30 years	male	White	Hispanic or Latino	Cohort_3	TARGET-20	NA	dbGaP	phs000218	A12661	25819	NA	NA	137
TARGET-20-PANLXK-09A-03R	140816742	135341473	83181888.5	62446303.62	75	acute myeloid leukemia	2.7	Yes, age < 30 years	female	NA	Not Hispanic or Latino	Cohort_3	TARGET-20	NA	dbGaP	phs000218	A12527	27604	NA	NA	137
TARGET-20-PANNJI-09A-03R	250106942	217395060	17311075.5	14327733.6	75	acute myeloid leukemia	14.17	Yes, age < 30 years	male	Black/African American	Not Hispanic or Latino	Cohort_3	TARGET-20	NA	dbGaP	phs000218	A12528	22704	NA	NA	137
TARGET-20-PANRIK-09A-01R	24552363	23871801	16844088	13132841.56	51	acute myeloid leukemia	15.47	Yes, age < 30 years	male	White	Hispanic or Latino	Cohort_3	TARGET-20	NA	dbGaP	phs000218	1170-SL-0025	21441	NA	NA	137
TARGET-20-PANVBP-09A-02R	146590210	141265423	15256974	11876252.7	75	acute myeloid leukemia	15.74	Yes, age < 30 years	female	NA	Hispanic or Latino	Cohort_3	TARGET-20	NA	dbGaP	phs000218	A12534	21163	NA	NA	137
TARGET-20-PANVGP-09A-01R	32348576	31367404	22542586	16850047.77	51	acute myeloid leukemia	13.55	Yes, age < 30 years	male	NA	NA	Cohort_3	TARGET-20	NA	dbGaP	phs000218	1170-SL-0042	22917	NA	NA	137
TARGET-20-PANYGP-09A-01R	204275756	187095162	20499725	17759861.2	75	acute myeloid leukemia	5.64	Yes, age < 30 years	male	NA	Hispanic or Latino	Cohort_3	TARGET-20	NA	dbGaP	phs000218	A12537	21592	NA	NA	137
TARGET-20-PANZWB-09A-02R	168759996	145108266	11200061	9236627.19	75	acute myeloid leukemia	13.5	Yes, age < 30 years	male	White	Not Hispanic or Latino	Cohort_3	TARGET-20	NA	dbGaP	phs000218	A12539	20305	NA	NA	137
TARGET-20-PAPAEG-09A-01R	28194373	27185411	13921706	10525797.71	51	acute myeloid leukemia	8.07	Yes, age < 30 years	male	White	Not Hispanic or Latino	Cohort_3	TARGET-20	NA	dbGaP	phs000218	1170-SL-0020	22640	NA	NA	137
TARGET-20-PAPAEG-09A-02R	166071747	157469162	55279243	38628977.295	75	acute myeloid leukemia	8.07	Yes, age < 30 years	male	White	Not Hispanic or Latino	Cohort_3	TARGET-20	NA	dbGaP	phs000218	A12540	27823	NA	NA	137
TARGET-20-PAPUNR-09A-02R	145266490	140048716	55348607	36826670.75	75	acute myeloid leukemia	13.27	Yes, age < 30 years	female	White	Not Hispanic or Latino	Cohort_3	TARGET-20	NA	dbGaP	phs000218	A12656	27898	NA	NA	137
TARGET-20-PAPVGE-09A-03R	167406679	161727052	80650806	57358740.28	75	acute myeloid leukemia	13.16	Yes, age < 30 years	male	Black/African American	Not Hispanic or Latino	Cohort_3	TARGET-20	NA	dbGaP	phs000218	A12608	29481	NA	NA	137
TARGET-20-PAPWZR-09A-01R	142252877	138228969	74430178	40464917.565	75	acute myeloid leukemia	13.51	Yes, age < 30 years	female	White	Hispanic or Latino	Cohort_3	TARGET-20	NA	dbGaP	phs000218	A12645	28166	NA	NA	137
TARGET-20-PAPXUF-09A-01R	211713283	202762221	108396203.5	87129935.415	75	acute myeloid leukemia	17.62	Yes, age < 30 years	male	White	Not Hispanic or Latino	Cohort_3	TARGET-20	NA	dbGaP	phs000218	A12547,1170-SL-0021	28764	NA	NA	137
TARGET-20-PAPZIZ-09A-03R	165012429	157347079	45528849	39120472.15	75	acute myeloid leukemia	15.36	Yes, age < 30 years	male	White	Not Hispanic or Latino	Cohort_3	TARGET-20	NA	dbGaP	phs000218	A12549	24504	NA	NA	137
TARGET-20-PAPZLT-09A-02R	159314931	152136215	67447489.5	58389678.36	75	acute myeloid leukemia	3.72	Yes, age < 30 years	male	Other	Hispanic or Latino	Cohort_3	TARGET-20	NA	dbGaP	phs000218	A12550	25854	NA	NA	137
TARGET-20-PARAHF-09A-01R	13731868	13266883	3984511	3030895.575	50	acute myeloid leukemia	14.98	Yes, age < 30 years	male	White	Not Hispanic or Latino	Cohort_3	TARGET-20	NA	dbGaP	phs000218	1170-SL-0055	16816	NA	NA	137
TARGET-20-PARBFZ-03A-02R	102879114	97632860	12981130	9661796.235	75	acute myeloid leukemia	14.51	Yes, age < 30 years	female	NA	Hispanic or Latino	Cohort_3	TARGET-20	NA	dbGaP	phs000218	A12555	21567	NA	NA	137
TARGET-20-PARBTV-09A-01R	21270076	20497821	15849146	12433631.89	51	acute myeloid leukemia	17.17	Yes, age < 30 years	male	White	Not Hispanic or Latino	Cohort_3	TARGET-20	NA	dbGaP	phs000218	1170-SL-0001	22693	NA	NA	137
TARGET-20-PARBTV-09A-02R	149285265	144685790	47849389.5	36028314.99	75	acute myeloid leukemia	17.17	Yes, age < 30 years	male	White	Not Hispanic or Latino	Cohort_3	TARGET-20	NA	dbGaP	phs000218	A12558	26444	NA	NA	137
TARGET-20-PARBVE-09A-02R	147750374	141847624	77942329.5	55571913.79	75	acute myeloid leukemia	12.77	Yes, age < 30 years	male	White	Not Hispanic or Latino	Cohort_3	TARGET-20	NA	dbGaP	phs000218	A12559	28089	NA	NA	137
TARGET-20-PARBXE-09A-04R	260071158	230828790	81794760	61534895.52	75	acute myeloid leukemia	1.22	Yes, age < 30 years	female	NA	NA	Cohort_3	TARGET-20	NA	dbGaP	phs000218	A34420	26858	NA	NA	137
TARGET-20-PARCEV-09A-02R	166650705	161142596	75915154.5	62309730.435	75	acute myeloid leukemia	11.37	Yes, age < 30 years	female	White	Not Hispanic or Latino	Cohort_3	TARGET-20	NA	dbGaP	phs000218	A12560	27237	NA	NA	137
TARGET-20-PARCHW-09A-01R	136338710	132040667	97223529.5	54946189.365	75	acute myeloid leukemia	11.52	Yes, age < 30 years	male	Other	Hispanic or Latino	Cohort_3	TARGET-20	NA	dbGaP	phs000218	A12651	28230	NA	NA	137
TARGET-20-PARDDA-09A-01R	16886482	16280759	12743690	9507871.125	51	acute myeloid leukemia	12.57	Yes, age < 30 years	male	White	Not Hispanic or Latino	Cohort_3	TARGET-20	NA	dbGaP	phs000218	1170-SL-0034	20621	NA	NA	137
TARGET-20-PARDDA-09A-02R	143347449	138261529	60062928	42678519.075	75	acute myeloid leukemia	12.57	Yes, age < 30 years	male	White	Not Hispanic or Latino	Cohort_3	TARGET-20	NA	dbGaP	phs000218	A12630	25980	NA	NA	137
TARGET-20-PARDZW-09A-01R	142613260	136675663	67515882	47380650.83	75	acute myeloid leukemia	7.69	Yes, age < 30 years	female	Asian	Not Hispanic or Latino	Cohort_3	TARGET-20	NA	dbGaP	phs000218	A12562	27725	NA	NA	137
TARGET-20-PAREFM-09A-02R	176668442	171032128	46884868	37875824.6	75	acute myeloid leukemia	11.92	Yes, age < 30 years	female	White	Not Hispanic or Latino	Cohort_3	TARGET-20	NA	dbGaP	phs000218	A12611	24665	NA	NA	137
TARGET-20-PARFGK-09A-01R	18871291	18187261	5925835	4559399.39	51	acute myeloid leukemia	0.93	Yes, age < 30 years	male	White	Not Hispanic or Latino	Cohort_3	TARGET-20	NA	dbGaP	phs000218	1170-SL-0009	18625	NA	NA	137
TARGET-20-PARGTL-09A-02R	149245257	143844392	54045297.5	38332149.27	75	acute myeloid leukemia	15.84	Yes, age < 30 years	female	White	Not Hispanic or Latino	Cohort_3	TARGET-20	NA	dbGaP	phs000218	A12565	25978	NA	NA	137
TARGET-20-PARHBA-03A-02R	140410345	135752146	46022196.5	33852726.94	75	acute myeloid leukemia	18.83	Yes, age < 30 years	female	NA	NA	Cohort_3	TARGET-20	NA	dbGaP	phs000218	A12566	25526	NA	NA	137
TARGET-20-PARHJV-09A-01R	147835062	140119812	100182089.5	62246835.35	75	acute myeloid leukemia	2.57	Yes, age < 30 years	male	White	Not Hispanic or Latino	Cohort_3	TARGET-20	NA	dbGaP	phs000218	A12567	35461	NA	NA	137
TARGET-20-PARHPP-03A-01R	15005544	14165316	12096491	7683980.4	51	acute myeloid leukemia	13.09	Yes, age < 30 years	female	Black/African American	Not Hispanic or Latino	Cohort_3	TARGET-20	NA	dbGaP	phs000218	1170-SL-0003	21535	NA	NA	137
TARGET-20-PARHVI-03A-03R	187893117	179866426	92794377.5	69077848.37	75	acute myeloid leukemia	16.44	Yes, age < 30 years	male	White	Not Hispanic or Latino	Cohort_3	TARGET-20	NA	dbGaP	phs000218	A12568	28164	NA	NA	137
TARGET-20-PARJWH-09A-01R	110561347	105891383	54382938.5	40031817.15	75	acute myeloid leukemia	0.96	Yes, age < 30 years	male	White	Hispanic or Latino	Cohort_3	TARGET-20	NA	dbGaP	phs000218	A12653	27817	NA	NA	137
TARGET-20-PARKFB-09A-02R	156544432	152142522	71767965.5	52653796.95	75	acute myeloid leukemia	18.15	Yes, age < 30 years	male	White	Not Hispanic or Latino	Cohort_3	TARGET-20	NA	dbGaP	phs000218	A12572	28667	NA	NA	137
TARGET-20-PARLMY-09A-01R	152514219	146792378	36476387	22249653.18	75	acute myeloid leukemia	7.95	Yes, age < 30 years	female	White	Hispanic or Latino	Cohort_3	TARGET-20	NA	dbGaP	phs000218	A12657	24821	NA	NA	137
TARGET-20-PARLSW-09A-02R	130920013	125579167	25713079	18361072.835	75	acute myeloid leukemia	13.43	Yes, age < 30 years	female	White	Hispanic or Latino	Cohort_3	TARGET-20	NA	dbGaP	phs000218	A12573	22861	NA	NA	137
TARGET-20-PARLVL-09A-01R	16610455	16086678	2154288	1782994.83	51	acute myeloid leukemia	2.64	Yes, age < 30 years	male	Black/African American	Not Hispanic or Latino	Cohort_3	TARGET-20	NA	dbGaP	phs000218	1170-SL-0017	11952	NA	NA	137
TARGET-20-PARMME-09A-02R	177115238	171795391	115022531	78645849.88	75	acute myeloid leukemia	10.49	Yes, age < 30 years	female	White	Not Hispanic or Latino	Cohort_3	TARGET-20	NA	dbGaP	phs000218	A12574	30637	NA	NA	137
TARGET-20-PARMZC-09A-02R	169387387	163833016	66641726	44113535.76	75	acute myeloid leukemia	16.44	Yes, age < 30 years	male	White	Not Hispanic or Latino	Cohort_3	TARGET-20	NA	dbGaP	phs000218	A12575	27645	NA	NA	137
TARGET-20-PARPBF-09A-02R	157433953	151709567	83626706.5	63767680.515	75	acute myeloid leukemia	17.59	Yes, age < 30 years	male	White	Not Hispanic or Latino	Cohort_3	TARGET-20	NA	dbGaP	phs000218	A12577	28109	NA	NA	137
TARGET-20-PARPVZ-09A-02R	145781834	141771245	107364511.5	68557650.155	75	acute myeloid leukemia	11.38	Yes, age < 30 years	female	White	Not Hispanic or Latino	Cohort_3	TARGET-20	NA	dbGaP	phs000218	A12578	30589	NA	NA	137
TARGET-20-PARTST-09A-02R	144868534	140484525	105414612.5	64643830.7	75	acute myeloid leukemia	3.38	Yes, age < 30 years	male	White	Not Hispanic or Latino	Cohort_3	TARGET-20	NA	dbGaP	phs000218	A12621	31477	NA	NA	137
TARGET-20-PARTXH-09A-02R	125656636	121533465	89441423	56397458.35	75	acute myeloid leukemia	9.27	Yes, age < 30 years	male	White	Hispanic or Latino	Cohort_3	TARGET-20	NA	dbGaP	phs000218	A12616	30191	NA	NA	137
TARGET-20-PARTXH-09A-03R	160907072	155852003	73992005.5	51667265.525	75	acute myeloid leukemia	9.27	Yes, age < 30 years	male	White	Hispanic or Latino	Cohort_3	TARGET-20	NA	dbGaP	phs000218	A12663	28756	NA	NA	137
TARGET-20-PARTYK-09A-01R	18580787	17909630	8964783	6463740.92	51	acute myeloid leukemia	5.39	Yes, age < 30 years	male	NA	Not Hispanic or Latino	Cohort_3	TARGET-20	NA	dbGaP	phs000218	1170-SL-0014	21611	NA	NA	137
TARGET-20-PARTYV-09A-03R	123721870	119971275	66182950.5	48827257.11	75	acute myeloid leukemia	4.48	Yes, age < 30 years	male	White	Hispanic or Latino	Cohort_3	TARGET-20	NA	dbGaP	phs000218	A12603	26050	NA	NA	137
TARGET-20-PARURW-09A-02R	151708775	146837727	59052424.5	42437573.16	75	acute myeloid leukemia	10.55	Yes, age < 30 years	male	Other	Hispanic or Latino	Cohort_3	TARGET-20	NA	dbGaP	phs000218	A12579	34410	NA	NA	137
TARGET-20-PARVSF-09A-02R	146302795	141327495	72222134.5	46722732	75	acute myeloid leukemia	6.38	Yes, age < 30 years	male	White	Not Hispanic or Latino	Cohort_3	TARGET-20	NA	dbGaP	phs000218	A12648	28617	NA	NA	137
TARGET-20-PARVUA-03A-02R	138058018	133663361	100358230	72146325.68	75	acute myeloid leukemia	15.84	Yes, age < 30 years	male	White	Hispanic or Latino	Cohort_3	TARGET-20	NA	dbGaP	phs000218	A12634	29970	NA	NA	137
TARGET-20-PARWXU-09A-02R	140816583	134943895	64763842.5	55134636.015	75	acute myeloid leukemia	1.52	Yes, age < 30 years	male	NA	Not Hispanic or Latino	Cohort_3	TARGET-20	NA	dbGaP	phs000218	A12582	25482	NA	NA	137
TARGET-20-PARXZP-09A-01R	131422885	126320927	73025087.5	49022166.06	75	acute myeloid leukemia	18.23	Yes, age < 30 years	female	White	Not Hispanic or Latino	Cohort_3	TARGET-20	NA	dbGaP	phs000218	A12642	30615	NA	NA	137
TARGET-20-PARYEB-09A-01R	27994927	26868514	19226260	16304827.72	51	acute myeloid leukemia	19.13	Yes, age < 30 years	male	White	Not Hispanic or Latino	Cohort_3	TARGET-20	NA	dbGaP	phs000218	1170-SL-0010	22190	NA	NA	137
TARGET-20-PASAFM-09A-01R	29343808	28306955	19888684	15883050.18	51	acute myeloid leukemia	10.05	Yes, age < 30 years	male	White	Not Hispanic or Latino	Cohort_3	TARGET-20	NA	dbGaP	phs000218	1170-SL-0012	22676	NA	NA	137
TARGET-20-PASBPW-09A-02R	154519993	148452942	47426680	32452296.2	75	acute myeloid leukemia	14.28	Yes, age < 30 years	male	Asian	Not Hispanic or Latino	Cohort_3	TARGET-20	NA	dbGaP	phs000218	A12607	26584	NA	NA	137
TARGET-20-PASBSB-03A-01R	145612349	141474318	84145829.5	74047191.295	75	acute myeloid leukemia	17.09	Yes, age < 30 years	female	White	Not Hispanic or Latino	Cohort_3	TARGET-20	NA	dbGaP	phs000218	A12584	26125	NA	NA	137
TARGET-20-PASDGX-09A-02R	132846336	129236515	75489161	57681104.805	75	acute myeloid leukemia	16.35	Yes, age < 30 years	male	White	Not Hispanic or Latino	Cohort_3	TARGET-20	NA	dbGaP	phs000218	A12585	27798	NA	NA	137
TARGET-20-PASECW-09A-04R	152354965	147897163	112800822.5	72752173.2	75	acute myeloid leukemia	2.28	Yes, age < 30 years	male	Black/African American	Not Hispanic or Latino	Cohort_3	TARGET-20	NA	dbGaP	phs000218	A12624	32413	NA	NA	137
TARGET-20-PASEFD-09A-01R	141869319	137976825	57476976	36014332.125	75	acute myeloid leukemia	3.76	Yes, age < 30 years	male	White	Not Hispanic or Latino	Cohort_3	TARGET-20	NA	dbGaP	phs000218	A12618	28491	NA	NA	137
TARGET-20-PASEGC-09A-01R	162811210	157451421	115611640	76620204.36	75	acute myeloid leukemia	11.81	Yes, age < 30 years	female	White	Not Hispanic or Latino	Cohort_3	TARGET-20	NA	dbGaP	phs000218	A12586	30364	NA	NA	137
TARGET-20-PASFJB-09A-01R	21281865	20736307	8409886	6059437.02	51	acute myeloid leukemia	11.36	Yes, age < 30 years	male	White	Not Hispanic or Latino	Cohort_3	TARGET-20	NA	dbGaP	phs000218	1170-SL-0056	20585	NA	NA	137
TARGET-20-PASFNP-09A-02R	173797105	168111677	71795812.5	48810872.46	75	acute myeloid leukemia	5.3	Yes, age < 30 years	male	White	Not Hispanic or Latino	Cohort_3	TARGET-20	NA	dbGaP	phs000218	A12637	30112	NA	NA	137
TARGET-20-PASHWN-09A-01R	162502674	157325183	108108892	67788026.575	75	acute myeloid leukemia	7.13	Yes, age < 30 years	female	White	Not Hispanic or Latino	Cohort_3	TARGET-20	NA	dbGaP	phs000218	A12650	31461	NA	NA	137
TARGET-20-PASIEP-09A-01R	21966517	20952718	14608736	10211485.755	51	acute myeloid leukemia	16.65	Yes, age < 30 years	male	White	Not Hispanic or Latino	Cohort_3	TARGET-20	NA	dbGaP	phs000218	1170-SL-0022	22622	NA	NA	137
TARGET-20-PASILA-09A-01R	24537043	23184510	20478634	12566025.29	51	acute myeloid leukemia	14.75	Yes, age < 30 years	male	White	Not Hispanic or Latino	Cohort_3	TARGET-20	NA	dbGaP	phs000218	1170-SL-0061	23249	NA	NA	137
TARGET-20-PASIZX-09A-01R	148276512	144277991	103011083	65760535.175	75	acute myeloid leukemia	6.23	Yes, age < 30 years	female	White	Not Hispanic or Latino	Cohort_3	TARGET-20	NA	dbGaP	phs000218	A12588	30610	NA	NA	137
TARGET-20-PASJEJ-09A-02R	158363622	153448889	95455698.5	63600039.82	75	acute myeloid leukemia	17.34	Yes, age < 30 years	male	White	Not Hispanic or Latino	Cohort_3	TARGET-20	NA	dbGaP	phs000218	A12589	30625	NA	NA	137
TARGET-20-PASKGH-09A-01R	144832108	140232481	110418227	69321540.12	75	acute myeloid leukemia	10.38	Yes, age < 30 years	male	White	Not Hispanic or Latino	Cohort_3	TARGET-20	NA	dbGaP	phs000218	A12635	29798	NA	NA	137
TARGET-20-PASKUA-09A-01R	29896916	28864935	23735390	18867188.445	51	acute myeloid leukemia	10.08	Yes, age < 30 years	male	Black/African American	Not Hispanic or Latino	Cohort_3	TARGET-20	NA	dbGaP	phs000218	1170-SL-0031	23388	NA	NA	137
TARGET-20-PASLDL-09A-02R	195379090	189225168	81928347	58059439.9	75	acute myeloid leukemia	8.11	Yes, age < 30 years	female	White	Not Hispanic or Latino	Cohort_3	TARGET-20	NA	dbGaP	phs000218	A12590	29782	NA	NA	137
TARGET-20-PASLTF-09A-02R	140721676	136343223	74946511	53884247.13	75	acute myeloid leukemia	16.86	Yes, age < 30 years	male	White	Hispanic or Latino	Cohort_3	TARGET-20	NA	dbGaP	phs000218	A12591	28236	NA	NA	137
TARGET-20-PASLYX-09A-02R	145568212	141266055	67827331.5	57426127.79	75	acute myeloid leukemia	14.76	Yes, age < 30 years	female	White	Hispanic or Latino	Cohort_3	TARGET-20	NA	dbGaP	phs000218	A12592	26993	NA	NA	137
TARGET-20-PASNIY-09A-02R	153959376	149590592	69220395.5	42149546	75	acute myeloid leukemia	2.55	Yes, age < 30 years	female	White	Hispanic or Latino	Cohort_3	TARGET-20	NA	dbGaP	phs000218	A12606	28333	NA	NA	137
TARGET-20-PASPFE-09A-01R	172272601	166699538	92472242.5	69835869.225	75	acute myeloid leukemia	1.26	Yes, age < 30 years	male	NA	Not Hispanic or Latino	Cohort_3	TARGET-20	NA	dbGaP	phs000218	A12629	29208	NA	NA	137
TARGET-20-PASPSV-09A-02R	137187940	133507951	83445489.5	62861226.12	75	acute myeloid leukemia	13.02	Yes, age < 30 years	female	White	Not Hispanic or Latino	Cohort_3	TARGET-20	NA	dbGaP	phs000218	A12593	28642	NA	NA	137
TARGET-20-PASPTW-09A-02R	163139961	158516107	98556312	64457345.4	75	acute myeloid leukemia	6.89	Yes, age < 30 years	female	Black/African American	Not Hispanic or Latino	Cohort_3	TARGET-20	NA	dbGaP	phs000218	A12601	28538	NA	NA	137
TARGET-20-PASPWZ-03A-01R	166527520	161295383	124432366.5	80687919.06	75	acute myeloid leukemia	0.03	Yes, age < 30 years	female	White	Hispanic or Latino	Cohort_3	TARGET-20	NA	dbGaP	phs000218	A12613	30775	NA	NA	137
TARGET-20-PASREH-09A-02R	160893466	156231706	108058597	78641133.63	75	acute myeloid leukemia	7.14	Yes, age < 30 years	male	White	Hispanic or Latino	Cohort_3	TARGET-20	NA	dbGaP	phs000218	A12594	28379	NA	NA	137
TARGET-20-PASRRB-03A-01R	167472350	161977261	54850319	44807908.8	75	acute myeloid leukemia	12.22	Yes, age < 30 years	male	White	Not Hispanic or Latino	Cohort_3	TARGET-20	NA	dbGaP	phs000218	A12595	25224	NA	NA	137
TARGET-20-PASRTP-09A-01R	185773234	180170416	140346906.5	91222033.56	75	acute myeloid leukemia	14.75	Yes, age < 30 years	female	Other	NA	Cohort_3	TARGET-20	NA	dbGaP	phs000218	A12596,1170-SL-0027	30414	NA	NA	137
TARGET-20-PASSWG-03A-01R	186340264	179591517	131996579	79855317.2	75	acute myeloid leukemia	0.31	Yes, age < 30 years	female	NA	NA	Cohort_3	TARGET-20	NA	dbGaP	phs000218	A12617	33480	NA	NA	137
TARGET-20-PASTPU-09A-01R	140856167	135721295	76074557.5	44361233.8	75	acute myeloid leukemia	16.2	Yes, age < 30 years	female	White	Not Hispanic or Latino	Cohort_3	TARGET-20	NA	dbGaP	phs000218	A12633	29034	NA	NA	137
TARGET-20-PASUHK-09A-01R	168124242	161519394	101500792	65215158.12	75	acute myeloid leukemia	1.5	Yes, age < 30 years	female	White	Hispanic or Latino	Cohort_3	TARGET-20	NA	dbGaP	phs000218	A12631	30330	NA	NA	137
TARGET-20-PASWTY-09A-01R	152338026	147571054	100440916.5	67302444.475	75	acute myeloid leukemia	13.99	Yes, age < 30 years	female	White	Not Hispanic or Latino	Cohort_3	TARGET-20	NA	dbGaP	phs000218	A12652	29957	NA	NA	137
TARGET-20-PASXVC-09A-01R	182260694	176191161	114540023.5	80543405.01	75	acute myeloid leukemia	20.38	Yes, age < 30 years	male	Black/African American	Hispanic or Latino	Cohort_3	TARGET-20	NA	dbGaP	phs000218	A12647	30926	NA	NA	137
TARGET-20-PASYDC-09A-01R	20582692	19597280	14209421	8989014.6	50	acute myeloid leukemia	10.64	Yes, age < 30 years	male	White	Not Hispanic or Latino	Cohort_3	TARGET-20	NA	dbGaP	phs000218	1170-SL-0049	24379	NA	NA	137
TARGET-20-PATAST-09A-01R	223938056	202504216	34916893	17340663.435	75	acute myeloid leukemia	16.22	Yes, age < 30 years	male	White	Not Hispanic or Latino	Cohort_3	TARGET-20	NA	dbGaP	phs000218	A12626	28977	NA	NA	137
TARGET-20-PATBFL-09A-01R	173782591	167569242	102690583.5	67504903.2	75	acute myeloid leukemia	11.09	Yes, age < 30 years	male	White	Not Hispanic or Latino	Cohort_3	TARGET-20	NA	dbGaP	phs000218	A12654	29969	NA	NA	137
TARGET-20-PATFDF-09A-01R	135964176	132097393	98671489.5	64982948.94	75	acute myeloid leukemia	2.37	Yes, age < 30 years	male	White	Not Hispanic or Latino	Cohort_3	TARGET-20	NA	dbGaP	phs000218	A12620	32785	NA	NA	137
TARGET-20-PATGAN-03A-01R	131126417	127886334	89881445.5	55377400.55	75	acute myeloid leukemia	0.76	Yes, age < 30 years	male	White	Not Hispanic or Latino	Cohort_3	TARGET-20	NA	dbGaP	phs000218	A12646	30285	NA	NA	137
TARGET-21-PAMXZY-09A-03R	443159392	230154854	55706253	34483299.555	75	acute myeloid leukemia	8.42	Yes, age < 30 years	male	White	Not Hispanic or Latino	Cohort_30	TARGET-21	NA	dbGaP	phs000218	A24346	21251	NA	NA	23
TARGET-21-PAMYMA-41A-01R	475949820	300737391	79064326.5	47601577.59	75	acute myeloid leukemia	1.23	Yes, age < 30 years	male	White	Not Hispanic or Latino	Cohort_30	TARGET-21	NA	dbGaP	phs000218	A24364	22075	NA	NA	23
TARGET-21-PANZLR-41A-02R	466002909	284754159	80178879.5	58131076.5	75	acute myeloid leukemia	13.12	Yes, age < 30 years	female	Black/African American	Not Hispanic or Latino	Cohort_30	TARGET-21	NA	dbGaP	phs000218	A24349	22778	NA	NA	23
TARGET-21-PARBTV-09A-03R	447151231	245362817	69893712	50486359.025	75	acute myeloid leukemia	17.17	Yes, age < 30 years	male	White	Not Hispanic or Latino	Cohort_30	TARGET-21	NA	dbGaP	phs000218	A24336	23552	NA	NA	23
TARGET-21-PARBTV-41A-02R	532566307	358127438	121937082	67661942.92	75	acute myeloid leukemia	17.17	Yes, age < 30 years	male	White	Not Hispanic or Latino	Cohort_30	TARGET-21	NA	dbGaP	phs000218	A24337	24974	NA	NA	23
TARGET-21-PARHRS-09A-02R	460113606	194882279	32533214.5	20612894.34	75	acute myeloid leukemia	9.95	Yes, age < 30 years	male	White	Not Hispanic or Latino	Cohort_30	TARGET-21	NA	dbGaP	phs000218	A24323	21646	NA	NA	23
TARGET-21-PARLSL-41A-02R	463732470	259299854	73043762	43655198.84	75	acute myeloid leukemia	12.2	Yes, age < 30 years	male	White	Not Hispanic or Latino	Cohort_30	TARGET-21	NA	dbGaP	phs000218	A24333	22438	NA	NA	23
TARGET-21-PARNAW-09A-01R	461393140	278494665	88528856.5	46365972.665	75	acute myeloid leukemia	1.18	Yes, age < 30 years	female	White	Not Hispanic or Latino	Cohort_30	TARGET-21	NA	dbGaP	phs000218	A24330	25916	NA	NA	23
TARGET-21-PARNAW-41A-01R	382865061	213152953	60356227	25384899.44	75	acute myeloid leukemia	1.18	Yes, age < 30 years	female	White	Not Hispanic or Latino	Cohort_30	TARGET-21	NA	dbGaP	phs000218	A24331	20073	NA	NA	23
TARGET-21-PARZIA-41A-02R	324498496	220012791	77219670.5	44624819.52	75	acute myeloid leukemia	16.67	Yes, age < 30 years	female	Asian	Not Hispanic or Latino	Cohort_30	TARGET-21	NA	dbGaP	phs000218	A24314	23418	NA	NA	23
TARGET-21-PASDKZ-03A-02R	403744984	251104626	91308066	49364040.905	75	acute myeloid leukemia	5.13	Yes, age < 30 years	female	Asian	Not Hispanic or Latino	Cohort_30	TARGET-21	NA	dbGaP	phs000218	A24355	23920	NA	NA	23
TARGET-21-PASDXR-09A-02R	429636981	282223620	100652803	60122523.46	75	acute myeloid leukemia	9.42	Yes, age < 30 years	male	White	Not Hispanic or Latino	Cohort_30	TARGET-21	NA	dbGaP	phs000218	A24357	24488	NA	NA	23
TARGET-21-PASDXR-41A-03R	354769634	193899973	51170107.5	33103935.28	75	acute myeloid leukemia	9.42	Yes, age < 30 years	male	White	Not Hispanic or Latino	Cohort_30	TARGET-21	NA	dbGaP	phs000218	A24358	20786	NA	NA	23
TARGET-21-PASFHK-09A-01R	238164451	124155672	44140757	25401300.76	75	acute myeloid leukemia	5.92	Yes, age < 30 years	male	White	Hispanic or Latino	Cohort_30	TARGET-21	NA	dbGaP	phs000218	A24321	22337	NA	NA	23
TARGET-21-PASIGA-09A-01R	461425978	265781169	102487057	53325789.575	75	acute myeloid leukemia	0.87	Yes, age < 30 years	male	White	Not Hispanic or Latino	Cohort_30	TARGET-21	NA	dbGaP	phs000218	A24328	21209	NA	NA	23
TARGET-21-PASIGA-41A-01R	409114530	211522399	63459334	31412475.24	75	acute myeloid leukemia	0.87	Yes, age < 30 years	male	White	Not Hispanic or Latino	Cohort_30	TARGET-21	NA	dbGaP	phs000218	A24329	22994	NA	NA	23
TARGET-21-PASLZE-41A-02R	667997032	459275159	175112877	75943653.695	75	acute myeloid leukemia	10.16	Yes, age < 30 years	female	Black/African American	Not Hispanic or Latino	Cohort_30	TARGET-21	NA	dbGaP	phs000218	A24363	22567	NA	NA	23
TARGET-21-PASNKZ-41A-02R	360793472	210710488	79958298.5	43766707.195	75	acute myeloid leukemia	17.77	Yes, age < 30 years	female	White	Not Hispanic or Latino	Cohort_30	TARGET-21	NA	dbGaP	phs000218	A24345	24962	NA	NA	23
TARGET-21-PASSLT-09A-01R	465622167	215742310	74518063	35917308.9	75	acute myeloid leukemia	14.8	Yes, age < 30 years	male	NA	Hispanic or Latino	Cohort_30	TARGET-21	NA	dbGaP	phs000218	A24311	22620	NA	NA	23
TARGET-21-PASYEJ-41A-03R	414225961	199334376	57329252	30988287.89	75	acute myeloid leukemia	2.43	Yes, age < 30 years	female	White	Not Hispanic or Latino	Cohort_30	TARGET-21	NA	dbGaP	phs000218	A24318	23749	NA	NA	23
TARGET-21-PATISD-41A-01R	404232013	222182537	79556864.5	40879198.315	75	acute myeloid leukemia	10.68	Yes, age < 30 years	male	White	Not Hispanic or Latino	Cohort_30	TARGET-21	NA	dbGaP	phs000218	A24327	25484	NA	NA	23
TARGET-21-PATKKJ-09A-01R	382297325	213947661	78552976.5	48906520.605	75	acute myeloid leukemia	23.49	Yes, age < 30 years	female	NA	Not Hispanic or Latino	Cohort_30	TARGET-21	NA	dbGaP	phs000218	A24319	25736	NA	NA	23
TARGET-21-PATKWH-41A-02R	461017023	248203297	73143124	40713178.44	75	acute myeloid leukemia	16.45	Yes, age < 30 years	male	White	Not Hispanic or Latino	Cohort_30	TARGET-21	NA	dbGaP	phs000218	A24341	22300	NA	NA	23
TARGET-30-PARRBU-01A-01R	92206286	78361407	55655294	33286296.12	75	neuroblastoma	3.96	Yes, age < 30 years	male	White	Not Hispanic or Latino	Cohort_41	TARGET-30	NA	dbGaP	phs000218	HS1801	31433	NA	NA	7
TARGET-30-PARSHT-01A-01R	90020149	78283255	69868289	35176518.195	75	neuroblastoma	2.06	Yes, age < 30 years	male	White	Not Hispanic or Latino	Cohort_41	TARGET-30	NA	dbGaP	phs000218	HS1803	31976	NA	NA	7
TARGET-30-PASCLP-01A-01R	78775845	62639222	50248447	27937358.36	50	neuroblastoma	1.76	Yes, age < 30 years	male	White	Not Hispanic or Latino	Cohort_41	TARGET-30	NA	dbGaP	phs000218	HS1198	26757	NA	NA	7
TARGET-30-PASDZJ-01A-01R	76104408	57998660	41492896	21912427.42	50	neuroblastoma	2.47	Yes, age < 30 years	female	White	Hispanic or Latino	Cohort_41	TARGET-30	NA	dbGaP	phs000218	HS1194	26630	NA	NA	7
TARGET-30-PASFRV-01A-01R	80284763	66902795	46380899	23734890.725	50	neuroblastoma	2.89	Yes, age < 30 years	female	White	Not Hispanic or Latino	Cohort_41	TARGET-30	NA	dbGaP	phs000218	HS1195	29598	NA	NA	7
TARGET-30-PASGPY-01A-01R	74712787	63338549	38244572	25492144.3	50	neuroblastoma	5.4	Yes, age < 30 years	female	White	Not Hispanic or Latino	Cohort_41	TARGET-30	NA	dbGaP	phs000218	HS1196	27427	NA	NA	7
TARGET-30-PASLGS-01A-01R	117134129	107611255	77806062	31495308.675	50	neuroblastoma	3.33	Yes, age < 30 years	male	NA	Not Hispanic or Latino	Cohort_41	TARGET-30	NA	dbGaP	phs000218	HS1197	29688	NA	NA	7
TARGET-40-0A4HLD-01A-01R	63966014	46118956	12503728.5	5476992.56	101	osteosarcoma	19.86	Yes, age < 30 years	male	NA	NA	Cohort_7	TARGET-40	NA	dbGaP	phs000218	SRR1811185,SRR1811141	26508	NA	NA	88
TARGET-40-0A4HMC-01A-01R	85254249	69997704	31986747.5	27329870.26	100	osteosarcoma	27.94	Yes, age < 30 years	male	White	NA	Cohort_7	TARGET-40	NA	dbGaP	phs000218	SRR1811159	27979	NA	NA	88
TARGET-40-0A4HX8-01A-01R	40925718	36969915	19555107.5	15687210.385	101	osteosarcoma	29.12	Yes, age < 30 years	male	White	NA	Cohort_7	TARGET-40	NA	dbGaP	phs000218	SRR1811140	27711	NA	NA	88
TARGET-40-0A4HXS-01A-01R	61259661	55644501	33153740	30672201.285	101	osteosarcoma	23.19	Yes, age < 30 years	male	White	NA	Cohort_7	TARGET-40	NA	dbGaP	phs000218	SRR1811150	24490	NA	NA	88
TARGET-40-0A4HY5-01A-01R	62629215	50296267	21662604	19292709.005	100	osteosarcoma	19.89	Yes, age < 30 years	male	NA	NA	Cohort_7	TARGET-40	NA	dbGaP	phs000218	SRR1811158	24353	NA	NA	88
TARGET-40-0A4I0Q-01A-01R	72782559	56065047	27602067.5	25561374.56	101	osteosarcoma	19.9	Yes, age < 30 years	female	NA	NA	Cohort_7	TARGET-40	NA	dbGaP	phs000218	SRR1811149	23973	NA	NA	88
TARGET-40-0A4I0S-01A-01R	119758588	107224308	59955429.5	50363572.46	100	osteosarcoma	24.95	Yes, age < 30 years	male	NA	NA	Cohort_7	TARGET-40	NA	dbGaP	phs000218	931,2644,2664	30065	721.816820581754	268.997893865903	88
TARGET-40-0A4I0W-01A-01R	81263138	48479847	12746338.5	10189366.33	81	osteosarcoma	20.07	Yes, age < 30 years	male	Asian	NA	Cohort_7	TARGET-40	NA	dbGaP	phs000218	SRR1811165,SRR11161	26706	NA	NA	88
TARGET-40-0A4I3S-01A-01R	67121856	61620812	25962333	22398321.85	101	osteosarcoma	22.76	Yes, age < 30 years	male	Black/African American	NA	Cohort_7	TARGET-40	NA	dbGaP	phs000218	SRR1811139	26078	NA	NA	88
TARGET-40-0A4I42-01A-01R	30862463	21438653	11799757	10506232.44	101	osteosarcoma	17.16	Yes, age < 30 years	female	NA	NA	Cohort_7	TARGET-40	NA	dbGaP	phs000218	SRR1811182,SRR1811179,SRR1811184,SRR1811138	22484	NA	NA	88
TARGET-40-0A4I48-01A-01R	68119349	61943213	17759417	15167137.5	101	osteosarcoma	16.03	Yes, age < 30 years	female	NA	NA	Cohort_7	TARGET-40	NA	dbGaP	phs000218	SRR1811135	26231	NA	NA	88
TARGET-40-0A4I4E-01A-01R	70709724	30962635	12432556.5	10785918.1	101	osteosarcoma	16.37	Yes, age < 30 years	male	NA	NA	Cohort_7	TARGET-40	NA	dbGaP	phs000218	SRR1811153	23116	NA	NA	88
TARGET-40-0A4I4M-01A-01R	56331389	52780563	24964456.5	21739210.88	101	osteosarcoma	18.93	Yes, age < 30 years	female	Asian	NA	Cohort_7	TARGET-40	NA	dbGaP	phs000218	SRR1811134	26881	NA	NA	88
TARGET-40-0A4I4O-01A-01R	54188771	48768001	27686648	23521232.25	100	osteosarcoma	32.38	No	male	White	NA	Cohort_7	TARGET-40	NA	dbGaP	phs000218	SRR1811157	26321	NA	NA	88
TARGET-40-0A4I5B-01A-01R	61329804	56358531	41738179	36601753.09	100	osteosarcoma	20.85	Yes, age < 30 years	male	NA	NA	Cohort_7	TARGET-40	NA	dbGaP	phs000218	SRR1811155	28269	NA	NA	88
TARGET-40-0A4I65-01A-01R	69014500	64129981	21885669.5	19795088.8	101	osteosarcoma	17.85	Yes, age < 30 years	male	NA	NA	Cohort_7	TARGET-40	NA	dbGaP	phs000218	SRR1811136	24650	NA	NA	88
TARGET-40-0A4I6O-01A-01R	112026702	53920527	12116295	11039833.44	101	osteosarcoma	18.45	Yes, age < 30 years	male	NA	NA	Cohort_7	TARGET-40	NA	dbGaP	phs000218	SRR1811148	22083	NA	NA	88
TARGET-40-0A4I8U-01A-01R	152839004	120585721	19143096	15717077.25	101	osteosarcoma	20.06	Yes, age < 30 years	male	NA	NA	Cohort_7	TARGET-40	NA	dbGaP	phs000218	SRR1811183,SRR1811133	27317	NA	NA	88
TARGET-40-0A4I9K-01A-01R	61736569	55777826	38800595.5	35781123.96	101	osteosarcoma	22.55	Yes, age < 30 years	male	NA	NA	Cohort_7	TARGET-40	NA	dbGaP	phs000218	SRR1811154	25448	NA	NA	88
TARGET-40-PAKFVX-01A-01R	90355049	73556213	42818688	38149507.125	81	osteosarcoma	14.8	Yes, age < 30 years	male	NA	Not Hispanic or Latino	Cohort_7	TARGET-40	NA	dbGaP	phs000218	SRR1811026,SRR1811030	26658	NA	NA	88
TARGET-40-PAKUZU-01A-01R	80431863	34321691	9591955.5	8352784.875	101	osteosarcoma	19.9	Yes, age < 30 years	male	Asian	Not Hispanic or Latino	Cohort_7	TARGET-40	NA	dbGaP	phs000218	SRR1811186	21999	NA	NA	88
TARGET-40-PAKXLD-01A-01R	18305182	7787096	7461525.5	6639534.72	101	osteosarcoma	14.36	Yes, age < 30 years	female	White	Not Hispanic or Latino	Cohort_7	TARGET-40	NA	dbGaP	phs000218	SRR1811205	21532	NA	NA	88
TARGET-40-PAKZZK-01A-01R	51514190	46065871	21481803	18229879.035	81	osteosarcoma	13.32	Yes, age < 30 years	male	White	Not Hispanic or Latino	Cohort_7	TARGET-40	NA	dbGaP	phs000218	SRR1811095,SRR1811104	27734	NA	NA	88
TARGET-40-PALECC-01A-01R	43951577	32321706	13249150.5	11803132.11	101	osteosarcoma	10.02	Yes, age < 30 years	female	NA	Hispanic or Latino	Cohort_7	TARGET-40	NA	dbGaP	phs000218	SRR1811109,SRR1811099	23018	NA	NA	88
TARGET-40-PALFYN-01A-01R	76302752	59079718	9909422.5	7516748.485	81	osteosarcoma	13.25	Yes, age < 30 years	female	White	NA	Cohort_7	TARGET-40	NA	dbGaP	phs000218	SRR1811031,SRR1811025,SRR1811046	23075	NA	NA	88
TARGET-40-PALHRL-01A-01R	41208053	32391157	13840393.5	12228561.5	81	osteosarcoma	16.48	Yes, age < 30 years	male	Black/African American	Not Hispanic or Latino	Cohort_7	TARGET-40	NA	dbGaP	phs000218	SRR1811045,SRR1811028	24591	NA	NA	88
TARGET-40-PALKDP-01A-01R	97677482	80728496	57843078.5	51618643.125	81	osteosarcoma	9.28	Yes, age < 30 years	female	White	Not Hispanic or Latino	Cohort_7	TARGET-40	NA	dbGaP	phs000218	SRR1811024,SRR1811032	28545	NA	NA	88
TARGET-40-PALKGN-01A-01R	50175293	34905863	17416029.5	15731020	81	osteosarcoma	16.95	Yes, age < 30 years	male	White	Not Hispanic or Latino	Cohort_7	TARGET-40	NA	dbGaP	phs000218	SRR1811027,SRR1811029	25402	NA	NA	88
TARGET-40-PALWWX-01A-01R	82799354	62842958	42105060	37220841.375	81	osteosarcoma	12.22	Yes, age < 30 years	female	White	Not Hispanic or Latino	Cohort_7	TARGET-40	NA	dbGaP	phs000218	SRR1811201,SRR1811202	27349	NA	NA	88
TARGET-40-PALZGU-01A-01R	62080263	49874249	24503554.5	21849584.1	81	osteosarcoma	15.34	Yes, age < 30 years	male	White	Not Hispanic or Latino	Cohort_7	TARGET-40	NA	dbGaP	phs000218	SRR1811043,SRR1811044	24769	NA	NA	88
TARGET-40-PAMEKS-01A-01R	19223002	12495581	10975098.5	9896003.64	101	osteosarcoma	10.79	Yes, age < 30 years	male	Asian	Not Hispanic or Latino	Cohort_7	TARGET-40	NA	dbGaP	phs000218	SRR1811204	20973	NA	NA	88
TARGET-40-PAMHLF-01A-01R	59784620	47986018	31507484.5	27666708.685	81	osteosarcoma	8.85	Yes, age < 30 years	male	White	Not Hispanic or Latino	Cohort_7	TARGET-40	NA	dbGaP	phs000218	SRR1811071,SRR1811073,SRR1811080,SRR1811078	27765	NA	NA	88
TARGET-40-PAMHYN-01A-01R	80559314	57042535	22482321	17483556.475	81	osteosarcoma	9.58	Yes, age < 30 years	female	Asian	Not Hispanic or Latino	Cohort_7	TARGET-40	NA	dbGaP	phs000218	SRR1811042,SRR1811037	27125	NA	NA	88
TARGET-40-PAMJXS-01A-01R	76576937	66009673	44424556.5	40459470.84	81	osteosarcoma	11.23	Yes, age < 30 years	male	Black/African American	Not Hispanic or Latino	Cohort_7	TARGET-40	NA	dbGaP	phs000218	SRR1811036,SRR1811041	27324	NA	NA	88
TARGET-40-PAMLKS-01A-01R	48406706	36356860	19997018	17281399.98	81	osteosarcoma	12.34	Yes, age < 30 years	female	White	Not Hispanic or Latino	Cohort_7	TARGET-40	NA	dbGaP	phs000218	SRR1811064,SRR1811081,SRR1811147	24562	NA	NA	88
TARGET-40-PAMRHD-01A-01R	47226940	36177700	23908532	20049739.245	81	osteosarcoma	10.79	Yes, age < 30 years	female	NA	Not Hispanic or Latino	Cohort_7	TARGET-40	NA	dbGaP	phs000218	SRR1811075,SRR1811068,SRR1811146	26593	NA	NA	88
TARGET-40-PAMTCM-01A-01R	93530568	71753034	37413343.5	34271217.07	101	osteosarcoma	13.52	Yes, age < 30 years	female	Black/African American	Not Hispanic or Latino	Cohort_7	TARGET-40	NA	dbGaP	phs000218	SRR1811102,SRR1811111	24463	NA	NA	88
TARGET-40-PAMYYJ-01A-01R	82088520	67930933	43700948	39306656.96	81	osteosarcoma	17.73	Yes, age < 30 years	male	White	Not Hispanic or Latino	Cohort_7	TARGET-40	NA	dbGaP	phs000218	SRR1811040,SRR1811035	28134	NA	NA	88
TARGET-40-PANGPE-01A-01R	72441954	63529288	40129951.5	36267298.04	81	osteosarcoma	13.13	Yes, age < 30 years	male	White	Not Hispanic or Latino	Cohort_7	TARGET-40	NA	dbGaP	phs000218	SRR1811125,SRR1811126	28340	NA	NA	88
TARGET-40-PANGRW-01A-01R	97429511	74611571	23122823	20716093.6	81	osteosarcoma	16.67	Yes, age < 30 years	male	White	Not Hispanic or Latino	Cohort_7	TARGET-40	NA	dbGaP	phs000218	SRR1811113,SRR1811096	27037	NA	NA	88
TARGET-40-PANMIG-01A-01R	88981322	75490666	32374486.5	28307783.79	81	osteosarcoma	14.67	Yes, age < 30 years	male	White	Not Hispanic or Latino	Cohort_7	TARGET-40	NA	dbGaP	phs000218	SRR1811097,SRR1811098,SRR1811087,SRR1811088	28072	NA	NA	88
TARGET-40-PANPUM-01A-01R	81200639	68005702	46790889.5	39682536.26	81	osteosarcoma	16.42	Yes, age < 30 years	male	White	Not Hispanic or Latino	Cohort_7	TARGET-40	NA	dbGaP	phs000218	SRR1811034,SRR1811039	29880	NA	NA	88
TARGET-40-PANSEN-01A-01R	65537688	50389303	31230201	24088569.57	81	osteosarcoma	14.33	Yes, age < 30 years	male	White	Not Hispanic or Latino	Cohort_7	TARGET-40	NA	dbGaP	phs000218	SRR1811038,SRR1811033	26750	NA	NA	88
TARGET-40-PANVJJ-01A-01R	68601169	58468730	39176630	33482160.66	81	osteosarcoma	13.81	Yes, age < 30 years	female	White	NA	Cohort_7	TARGET-40	NA	dbGaP	phs000218	SRR1811079,SRR1811072,SRR1811145	28889	NA	NA	88
TARGET-40-PANXSC-01A-01R	64824445	48545849	31203417	24548281.46	81	osteosarcoma	15.18	Yes, age < 30 years	male	White	Not Hispanic or Latino	Cohort_7	TARGET-40	NA	dbGaP	phs000218	SRR1811200,SRR1811203	32113	NA	NA	88
TARGET-40-PANZHX-01A-01R	65707277	59427483	30620884	28514810.61	81	osteosarcoma	14.04	Yes, age < 30 years	female	Asian	Not Hispanic or Latino	Cohort_7	TARGET-40	NA	dbGaP	phs000218	SRR1811092,SRR1811107	25731	NA	NA	88
TARGET-40-PANZZJ-01A-01R	44265476	39573423	19372674.5	17535123.06	81	osteosarcoma	18.77	Yes, age < 30 years	male	White	Not Hispanic or Latino	Cohort_7	TARGET-40	NA	dbGaP	phs000218	SRR1811105,SRR1811094	24612	NA	NA	88
TARGET-40-PAPFLB-01A-01R	73707594	67050637	47060300.5	41359773.84	81	osteosarcoma	15.05	Yes, age < 30 years	male	White	Not Hispanic or Latino	Cohort_7	TARGET-40	NA	dbGaP	phs000218	SRR1811127,SRR1811124	29000	NA	NA	88
TARGET-40-PAPIJR-01A-01R	47113772	39186465	20392657	17243436.21	101	osteosarcoma	12.59	Yes, age < 30 years	female	White	Hispanic or Latino	Cohort_7	TARGET-40	NA	dbGaP	phs000218	SRR1811152	24399	NA	NA	88
TARGET-40-PAPKWD-01A-01R	51672535	45786971	23520405.5	20949859.315	81	osteosarcoma	9.52	Yes, age < 30 years	male	White	Not Hispanic or Latino	Cohort_7	TARGET-40	NA	dbGaP	phs000218	SRR1811108,SRR1811091	25706	NA	NA	88
TARGET-40-PAPNVD-01A-01R	23652658	9758821	5740422	5023953.375	101	osteosarcoma	14.48	Yes, age < 30 years	female	White	Hispanic or Latino	Cohort_7	TARGET-40	NA	dbGaP	phs000218	SRR1811187	21485	NA	NA	88
TARGET-40-PAPWWC-01A-01R	56223589	33056675	6505749.5	5903810.65	101	osteosarcoma	9.84	Yes, age < 30 years	female	White	Not Hispanic or Latino	Cohort_7	TARGET-40	NA	dbGaP	phs000218	SRR1811103,SRR1811112	19969	NA	NA	88
TARGET-40-PAPXGT-01A-01R	95426594	77371238	46692295	39545087.355	81	osteosarcoma	11.42	Yes, age < 30 years	female	Black/African American	Not Hispanic or Latino	Cohort_7	TARGET-40	NA	dbGaP	phs000218	SRR1811058,SRR1811059	29548	NA	NA	88
TARGET-40-PARBGW-01A-01R	59035263	54237895	27258051.5	22932920	81	osteosarcoma	12.69	Yes, age < 30 years	female	NA	Hispanic or Latino	Cohort_7	TARGET-40	NA	dbGaP	phs000218	SRR1811106,SRR1811093	30684	NA	NA	88
TARGET-40-PARDAX-01A-01R	38560403	32401322	23478654.5	20247894.975	81	osteosarcoma	10.08	Yes, age < 30 years	male	White	Not Hispanic or Latino	Cohort_7	TARGET-40	NA	dbGaP	phs000218	SRR1811063,SRR1811082	26552	NA	NA	88
TARGET-40-PARFTG-01A-01R	43099048	36411713	21022629	19043977.4	81	osteosarcoma	13.65	Yes, age < 30 years	female	Asian	Not Hispanic or Latino	Cohort_7	TARGET-40	NA	dbGaP	phs000218	SRR1811084,SRR1811062	24345	NA	NA	88
TARGET-40-PARGTM-01A-01R	38935433	34223700	24898662	22575720.375	81	osteosarcoma	16.22	Yes, age < 30 years	male	White	Not Hispanic or Latino	Cohort_7	TARGET-40	NA	dbGaP	phs000218	SRR1811061,SRR1811083	26139	NA	NA	88
TARGET-40-PARJXU-01A-01R	37859849	32807742	24162160.5	21331801.645	81	osteosarcoma	12.66	Yes, age < 30 years	female	White	Not Hispanic or Latino	Cohort_7	TARGET-40	NA	dbGaP	phs000218	SRR1811060,SRR1811086	25197	NA	NA	88
TARGET-40-PARKAF-01A-01R	30804022	22315424	16801064	15410110.02	81	osteosarcoma	16.66	Yes, age < 30 years	male	White	Not Hispanic or Latino	Cohort_7	TARGET-40	NA	dbGaP	phs000218	SRR1811085	23471	NA	NA	88
TARGET-40-PASEBY-01A-01R	50579102	45113595	28216816.5	22462371.6	81	osteosarcoma	11.63	Yes, age < 30 years	male	White	Not Hispanic or Latino	Cohort_7	TARGET-40	NA	dbGaP	phs000218	SRR1811052,SRR1811049	30515	NA	NA	88
TARGET-40-PASEFS-01A-01R	77026502	69155354	50590567	42535259.2	81	osteosarcoma	18.14	Yes, age < 30 years	male	White	Not Hispanic or Latino	Cohort_7	TARGET-40	NA	dbGaP	phs000218	SRR1811054,SRR1811055	33927	NA	NA	88
TARGET-40-PASFCV-01A-01R	56352307	50685232	34785618	31356605.67	81	osteosarcoma	10.54	Yes, age < 30 years	female	White	Not Hispanic or Latino	Cohort_7	TARGET-40	NA	dbGaP	phs000218	SRR1811048,SRR1811051	27401	NA	NA	88
TARGET-40-PASKZZ-01A-01R	59905366	51342910	12501592.5	9621093.735	81	osteosarcoma	13.16	Yes, age < 30 years	female	White	Hispanic or Latino	Cohort_7	TARGET-40	NA	dbGaP	phs000218	SRR1811056,SRR1811057	25624	NA	NA	88
TARGET-40-PASNZV-01A-01R	67509394	61448308	40982216.5	36737895.36	81	osteosarcoma	16.28	Yes, age < 30 years	male	White	Not Hispanic or Latino	Cohort_7	TARGET-40	NA	dbGaP	phs000218	SRR1811128,SRR1811123	28369	NA	NA	88
TARGET-40-PASRNE-01A-01R	49877619	39329584	27208789.5	22197156	81	osteosarcoma	3.56	Yes, age < 30 years	female	White	Not Hispanic or Latino	Cohort_7	TARGET-40	NA	dbGaP	phs000218	SRR1811144,SRR1811070,SRR1811077	27870	NA	NA	88
TARGET-40-PASSLM-01A-01R	56586953	50954086	37110939	30671614	81	osteosarcoma	9.69	Yes, age < 30 years	male	White	Not Hispanic or Latino	Cohort_7	TARGET-40	NA	dbGaP	phs000218	SRR1811050,SRR1811047	29745	NA	NA	88
TARGET-40-PASUUH-01A-01R	33830522	27612270	17277897.5	15114913.58	101	osteosarcoma	14.08	Yes, age < 30 years	female	White	Not Hispanic or Latino	Cohort_7	TARGET-40	NA	dbGaP	phs000218	SRR1811100,SRR1811110	25740	NA	NA	88
TARGET-40-PASYUK-01A-01R	48293656	34695973	24162161.5	20801232.46	81	osteosarcoma	16.24	Yes, age < 30 years	female	NA	Hispanic or Latino	Cohort_7	TARGET-40	NA	dbGaP	phs000218	SRR1811067,SRR1811074,SRR1811143	26653	NA	NA	88
TARGET-40-PATAWV-01A-01R	37816482	33009753	25245486.5	22122954.36	81	osteosarcoma	15.52	Yes, age < 30 years	male	White	Not Hispanic or Latino	Cohort_7	TARGET-40	NA	dbGaP	phs000218	SRR1811089,SRR1811090	24908	NA	NA	88
TARGET-40-PATEEM-01A-01R	50341855	31260696	21299304.5	18255146.4	101	osteosarcoma	16.08	Yes, age < 30 years	male	White	Not Hispanic or Latino	Cohort_7	TARGET-40	NA	dbGaP	phs000218	SRR1811101	26296	NA	NA	88
TARGET-40-PATJVI-01A-01R	41503927	31852458	17974696.5	15006605.2	81	osteosarcoma	15.76	Yes, age < 30 years	male	White	Not Hispanic or Latino	Cohort_7	TARGET-40	NA	dbGaP	phs000218	SRR1811142,SRR1811076,SRR1811069	24524	NA	NA	88
TARGET-40-PATKSS-01A-01R	61200715	40819074	15886010.5	13356306.62	101	osteosarcoma	13.39	Yes, age < 30 years	male	White	Not Hispanic or Latino	Cohort_7	TARGET-40	NA	dbGaP	phs000218	SRR1811198	24192	NA	NA	88
TARGET-40-PATMIF-01A-01R	104732632	86971675	41262824.5	37282061.41	101	osteosarcoma	12	Yes, age < 30 years	female	White	Not Hispanic or Latino	Cohort_7	TARGET-40	NA	dbGaP	phs000218	SRR1811151	26922	NA	NA	88
TARGET-40-PATMPU-01A-01R	69195109	61401643	43169416.5	37094052.06	81	osteosarcoma	13.85	Yes, age < 30 years	male	NA	NA	Cohort_7	TARGET-40	NA	dbGaP	phs000218	SRR1811122,SRR1811129	28842	NA	NA	88
TARGET-40-PATMXR-01A-01R	69887166	52591422	37609099	31705429.08	81	osteosarcoma	20.89	Yes, age < 30 years	female	NA	Hispanic or Latino	Cohort_7	TARGET-40	NA	dbGaP	phs000218	SRR1811130,SRR1811121	28467	NA	NA	88
TARGET-40-PATPBS-01A-01R	97393455	79988918	56336397	50262266.67	81	osteosarcoma	15.09	Yes, age < 30 years	male	White	Not Hispanic or Latino	Cohort_7	TARGET-40	NA	dbGaP	phs000218	SRR1811120,SRR1811131	30864	NA	NA	88
TARGET-40-PATUXZ-01A-01R	60981002	47626996	21544315.5	10908356.67	81	osteosarcoma	17.37	Yes, age < 30 years	female	NA	Hispanic or Latino	Cohort_7	TARGET-40	NA	dbGaP	phs000218	SRR1811132,SRR1811119	38537	NA	NA	88
TARGET-40-PAUBIT-01A-01R	86117682	63581906	26900910	24510732.945	101	osteosarcoma	12.36	Yes, age < 30 years	female	White	Not Hispanic or Latino	Cohort_7	TARGET-40	NA	dbGaP	phs000218	SRR1811189,SRR1811181,SRR1811178	26505	NA	NA	88
TARGET-40-PAUTWB-01A-01R	52309172	37818947	16476856.5	14326213.5	101	osteosarcoma	13.86	Yes, age < 30 years	male	White	Not Hispanic or Latino	Cohort_7	TARGET-40	NA	dbGaP	phs000218	SRR1811199	24491	NA	NA	88
TARGET-40-PAUTYB-01A-01R	81773376	56486646	15143580.5	12652367.13	101	osteosarcoma	12.1	Yes, age < 30 years	female	White	Hispanic or Latino	Cohort_7	TARGET-40	NA	dbGaP	phs000218	SRR1811197	24420	NA	NA	88
TARGET-40-PAUUML-01A-01R	39782455	25946370	17000278.5	14422756.125	101	osteosarcoma	5.96	Yes, age < 30 years	male	NA	Hispanic or Latino	Cohort_7	TARGET-40	NA	dbGaP	phs000218	SRR1811194	24549	NA	NA	88
TARGET-40-PAUVUL-01A-01R	92272901	55821633	10450349	8162516.25	101	osteosarcoma	5.55	Yes, age < 30 years	female	Black/African American	Not Hispanic or Latino	Cohort_7	TARGET-40	NA	dbGaP	phs000218	SRR1811195	24253	NA	NA	88
TARGET-40-PAUXPZ-01A-01R	51260446	31559439	9923416.5	7991501.08	101	osteosarcoma	12.34	Yes, age < 30 years	female	NA	NA	Cohort_7	TARGET-40	NA	dbGaP	phs000218	SRR1811196	23188	NA	NA	88
TARGET-40-PAUYTT-01A-01R	73207237	43764304	7596855	6291846.2	101	osteosarcoma	18.35	Yes, age < 30 years	female	White	Not Hispanic or Latino	Cohort_7	TARGET-40	NA	dbGaP	phs000218	SRR1811192	21607	NA	NA	88
TARGET-40-PAVALD-01A-01R	82842947	49509379	14345013.5	12669526.08	101	osteosarcoma	16.22	Yes, age < 30 years	male	White	Hispanic or Latino	Cohort_7	TARGET-40	NA	dbGaP	phs000218	SRR1811192	22833	NA	NA	88
TARGET-40-PAVCLP-01A-01R	74670668	59289988	14809835	12984564.385	101	osteosarcoma	11.12	Yes, age < 30 years	female	Black/African American	Not Hispanic or Latino	Cohort_7	TARGET-40	NA	dbGaP	phs000218	SRR1811193,SRR1811177,SRR1811180	23700	NA	NA	88
TARGET-40-PAVDTY-01A-01R	53409866	28245569	6923318	5918445.75	101	osteosarcoma	13.41	Yes, age < 30 years	male	White	Not Hispanic or Latino	Cohort_7	TARGET-40	NA	dbGaP	phs000218	SRR1811190	21158	NA	NA	88
TARGET-40-PAVECB-01A-01R	93199022	44549355	9237435.5	8006947.33	101	osteosarcoma	8.96	Yes, age < 30 years	female	White	Not Hispanic or Latino	Cohort_7	TARGET-40	NA	dbGaP	phs000218	SRR1811188	22570	NA	NA	88
TARGET-50-CAAAAB-01A-01R	191872424	176699600	56947866.5	45697959.675	75	wilms tumor	4.81	Yes, age < 30 years	female	White	NA	Cohort_47	TARGET-50	NA	dbGaP	phs000218	A33639	31684	NA	NA	4
TARGET-50-CAAAAP-01A-01R	219953354	184035250	72037382.5	62475657.72	75	wilms tumor	2.26	Yes, age < 30 years	male	White	Not Hispanic or Latino	Cohort_47	TARGET-50	NA	dbGaP	phs000218	A33547	30282	NA	NA	4
TARGET-50-CAAAAQ-01A-01R	190691102	171231552	52842291	43973195.7	75	wilms tumor	3.52	Yes, age < 30 years	female	NA	NA	Cohort_47	TARGET-50	NA	dbGaP	phs000218	A33635	29863	NA	NA	4
TARGET-50-PAJMKN-01A-01R	138711652	126448852	49348167	39690884.69	75	wilms tumor	1.43	Yes, age < 30 years	female	White	NA	Cohort_47	TARGET-50	NA	dbGaP	phs000218	A33648	30855	NA	NA	4
TARGET-52-PABKLN-01A-01R	273041974	245917660	27194384	23714670.6	75	rhabdoid tumor	1.1	Yes, age < 30 years	male	White	Not Hispanic or Latino	Cohort_11	TARGET-52	NA	dbGaP	phs000218	A23102	26922	NA	NA	65
TARGET-52-PADWRZ-01A-01R	179968681	161774091	31712875.5	25531965.09	75	rhabdoid tumor	1.05	Yes, age < 30 years	female	White	Not Hispanic or Latino	Cohort_11	TARGET-52	NA	dbGaP	phs000218	A37347	26728	NA	NA	65
TARGET-52-PADYCE-01A-01R	175943095	161782760	43847439.5	31284256.945	75	rhabdoid tumor	2.28	Yes, age < 30 years	male	Black/African American	Not Hispanic or Latino	Cohort_11	TARGET-52	NA	dbGaP	phs000218	A37352	27111	NA	NA	65
TARGET-52-PADYZI-01A-01R	131870255	70890752	17762432	12877379.97	75	rhabdoid tumor	2.97	Yes, age < 30 years	male	NA	Hispanic or Latino	Cohort_11	TARGET-52	NA	dbGaP	phs000218	A35816	23485	NA	NA	65
TARGET-52-PAEHIP-01A-01R	85782850	82062607	49006226.5	43782283.6	75	rhabdoid tumor	0.48	Yes, age < 30 years	male	NA	NA	Cohort_11	TARGET-52	NA	dbGaP	phs000218	A37353	27986	NA	NA	65
TARGET-52-PAJLRA-01A-01R	148971914	143410559	96553443	83245276.8	75	rhabdoid tumor	0.01	Yes, age < 30 years	female	White	NA	Cohort_11	TARGET-52	NA	dbGaP	phs000218	A37334	29357	NA	NA	65
TARGET-52-PAJLWM-01A-01R	198877628	178390278	21372792	19296767.11	75	rhabdoid tumor	0.79	Yes, age < 30 years	male	White	NA	Cohort_11	TARGET-52	NA	dbGaP	phs000218	A23103	23080	NA	NA	65
TARGET-52-PAJMBW-01A-01R	105610166	90454440	34029802	26604359.32	75	rhabdoid tumor	0.39	Yes, age < 30 years	male	White	NA	Cohort_11	TARGET-52	NA	dbGaP	phs000218	A37348	26818	NA	NA	65
TARGET-52-PAJMRB-01A-01R	151587796	91123358	35309887	29897460.39	75	rhabdoid tumor	1.48	Yes, age < 30 years	female	NA	NA	Cohort_11	TARGET-52	NA	dbGaP	phs000218	A35818	26875	NA	NA	65
TARGET-52-PAJNER-01A-01R	236838474	202707830	25063016.5	22597325.07	75	rhabdoid tumor	0.17	Yes, age < 30 years	female	White	Not Hispanic or Latino	Cohort_11	TARGET-52	NA	dbGaP	phs000218	A23105	25528	NA	NA	65
TARGET-52-PAJNFP-01A-01R	246390328	213021192	46333677	42492010.8	75	rhabdoid tumor	0.96	Yes, age < 30 years	male	White	Not Hispanic or Latino	Cohort_11	TARGET-52	NA	dbGaP	phs000218	A23106	25782	NA	NA	65
TARGET-52-PAJNFZ-01A-01R	241606432	209295702	27640109.5	25135233.525	75	rhabdoid tumor	1.62	Yes, age < 30 years	male	Black/African American	NA	Cohort_11	TARGET-52	NA	dbGaP	phs000218	A23107	25222	NA	NA	65
TARGET-52-PAJPHJ-01A-01R	81159251	77222219	55898235.5	47847028.8	75	rhabdoid tumor	0.95	Yes, age < 30 years	female	Black/African American	Not Hispanic or Latino	Cohort_11	TARGET-52	NA	dbGaP	phs000218	A37333	27637	NA	NA	65
TARGET-52-PAKHTL-01A-01R	121540993	80604053	37265911	32492882.49	75	rhabdoid tumor	3.12	Yes, age < 30 years	male	White	Not Hispanic or Latino	Cohort_11	TARGET-52	NA	dbGaP	phs000218	A35817	24836	NA	NA	65
TARGET-52-PAKLYZ-01A-01R	172290325	166674998	123431251	106706346.8	75	rhabdoid tumor	1.44	Yes, age < 30 years	male	NA	Not Hispanic or Latino	Cohort_11	TARGET-52	NA	dbGaP	phs000218	A37349	32286	NA	NA	65
TARGET-52-PAKPEW-01A-01R	241442771	209685945	57280721.5	31340867.66	75	rhabdoid tumor	2.6	Yes, age < 30 years	male	White	Not Hispanic or Latino	Cohort_11	TARGET-52	NA	dbGaP	phs000218	A37335	27391	NA	NA	65
TARGET-52-PAKTCT-01A-01R	109820721	102639664	46718617.5	39902698.14	75	rhabdoid tumor	2.36	Yes, age < 30 years	male	White	Not Hispanic or Latino	Cohort_11	TARGET-52	NA	dbGaP	phs000218	A37350	26782	NA	NA	65
TARGET-52-PARECB-01A-01R	264114366	239388664	63805617	59030337.735	75	rhabdoid tumor	0.38	Yes, age < 30 years	female	NA	Not Hispanic or Latino	Cohort_11	TARGET-52	NA	dbGaP	phs000218	A23092	26927	NA	NA	65
TARGET-52-PAREWI-01A-02R	147829203	136743857	59136366.5	49195793.22	75	rhabdoid tumor	0.84	Yes, age < 30 years	female	White	Not Hispanic or Latino	Cohort_11	TARGET-52	NA	dbGaP	phs000218	A37351	26511	NA	NA	65
TARGET-52-PARGRN-01A-01R	287690386	260961980	43309080	40298242.8	75	rhabdoid tumor	0.4	Yes, age < 30 years	male	White	Not Hispanic or Latino	Cohort_11	TARGET-52	NA	dbGaP	phs000218	A23079	24679	NA	NA	65
TARGET-52-PARIRN-01A-01R	265995862	233889588	41802231.5	38014267.95	75	rhabdoid tumor	4.01	Yes, age < 30 years	female	NA	NA	Cohort_11	TARGET-52	NA	dbGaP	phs000218	A23080	26016	NA	NA	65
TARGET-52-PARKKN-01A-01R	107763101	104425535	82023112.5	67020205.14	75	rhabdoid tumor	6.45	Yes, age < 30 years	female	Black/African American	Not Hispanic or Latino	Cohort_11	TARGET-52	NA	dbGaP	phs000218	A37336	32087	NA	NA	65
TARGET-52-PARPFY-01A-01R	227117716	205391196	42555024.5	38969002.8	75	rhabdoid tumor	0.99	Yes, age < 30 years	male	White	Not Hispanic or Latino	Cohort_11	TARGET-52	NA	dbGaP	phs000218	A23093	26352	NA	NA	65
TARGET-52-PARRCL-01A-01R	193433236	179953388	17639002	15623983.025	75	rhabdoid tumor	0.59	Yes, age < 30 years	female	White	Hispanic or Latino	Cohort_11	TARGET-52	NA	dbGaP	phs000218	A23094	23689	NA	NA	65
TARGET-52-PARTKH-01A-01R	138383855	131161843	82599771	73362955.99	75	rhabdoid tumor	0.73	Yes, age < 30 years	male	White	Hispanic or Latino	Cohort_11	TARGET-52	NA	dbGaP	phs000218	A37331	29026	NA	NA	65
TARGET-52-PARUGK-01A-01R	227568802	203501028	21339107	18943482.97	75	rhabdoid tumor	0.6	Yes, age < 30 years	male	White	Hispanic or Latino	Cohort_11	TARGET-52	NA	dbGaP	phs000218	A23081	24267	NA	NA	65
TARGET-52-PARZBI-01A-02R	231487526	215716566	19197989.5	14832223.56	75	rhabdoid tumor	1.44	Yes, age < 30 years	female	White	Not Hispanic or Latino	Cohort_11	TARGET-52	NA	dbGaP	phs000218	A23109	27884	NA	NA	65
TARGET-52-PARZRH-01A-02R	205282236	197300578	125234704.5	102936240.99	75	rhabdoid tumor	1.67	Yes, age < 30 years	male	White	Not Hispanic or Latino	Cohort_11	TARGET-52	NA	dbGaP	phs000218	A37345	31368	NA	NA	65
TARGET-52-PASABD-01A-01R	193064794	168763576	37051956.5	33349797.9	75	rhabdoid tumor	0.47	Yes, age < 30 years	female	White	Hispanic or Latino	Cohort_11	TARGET-52	NA	dbGaP	phs000218	A23082	27281	NA	NA	65
TARGET-52-PASADZ-01A-01R	231016384	206024522	46600457.5	43054021.2	75	rhabdoid tumor	0.74	Yes, age < 30 years	female	Black/African American	Not Hispanic or Latino	Cohort_11	TARGET-52	NA	dbGaP	phs000218	A23083	24596	NA	NA	65
TARGET-52-PASAMZ-01A-01R	125404324	121008590	87231826	76672239.325	75	rhabdoid tumor	8.29	Yes, age < 30 years	female	White	Hispanic or Latino	Cohort_11	TARGET-52	NA	dbGaP	phs000218	A37337	30746	NA	NA	65
TARGET-52-PASCDH-01A-01R	231851248	202184092	28078408.5	25339415.49	75	rhabdoid tumor	0.97	Yes, age < 30 years	male	White	Not Hispanic or Latino	Cohort_11	TARGET-52	NA	dbGaP	phs000218	A23084	26864	NA	NA	65
TARGET-52-PASDLA-01A-01R	284016382	257155902	56000418.5	50108311.95	75	rhabdoid tumor	0.91	Yes, age < 30 years	female	White	Hispanic or Latino	Cohort_11	TARGET-52	NA	dbGaP	phs000218	A23095	28999	NA	NA	65
TARGET-52-PASGCL-01A-02R	74304642	70229376	51028273.5	44988828.36	75	rhabdoid tumor	2.27	Yes, age < 30 years	male	White	Hispanic or Latino	Cohort_11	TARGET-52	NA	dbGaP	phs000218	A37332	27035	NA	NA	65
TARGET-52-PASGGN-01A-01R	129834751	125388705	91786572	81307368.01	75	rhabdoid tumor	0.36	Yes, age < 30 years	male	White	Not Hispanic or Latino	Cohort_11	TARGET-52	NA	dbGaP	phs000218	A37338	30369	NA	NA	65
TARGET-52-PASILR-01A-01R	78331319	72730866	47847146.5	41541029.805	75	rhabdoid tumor	1.69	Yes, age < 30 years	female	White	Not Hispanic or Latino	Cohort_11	TARGET-52	NA	dbGaP	phs000218	A37339	27181	NA	NA	65
TARGET-52-PASNED-01A-01R	153640627	148900629	102489720	92668974.4	75	rhabdoid tumor	2.83	Yes, age < 30 years	female	White	Not Hispanic or Latino	Cohort_11	TARGET-52	NA	dbGaP	phs000218	A37346	29616	NA	NA	65
TARGET-52-PASRHU-01A-02R	282623666	253843396	48452221	41761782.05	75	rhabdoid tumor	0.84	Yes, age < 30 years	male	White	Not Hispanic or Latino	Cohort_11	TARGET-52	NA	dbGaP	phs000218	A23096	29313	NA	NA	65
TARGET-52-PASVDP-01A-01R	287153832	254949394	27988883.5	24597913.2	75	rhabdoid tumor	0.39	Yes, age < 30 years	female	White	Not Hispanic or Latino	Cohort_11	TARGET-52	NA	dbGaP	phs000218	A23085	27530	NA	NA	65
TARGET-52-PASWZZ-01A-01R	306333294	276748126	30777168	28355199.6	75	rhabdoid tumor	0.18	Yes, age < 30 years	female	Other	Not Hispanic or Latino	Cohort_11	TARGET-52	NA	dbGaP	phs000218	A23086	24996	NA	NA	65
TARGET-52-PASXGF-01A-01R	133934870	125876456	76858274	67160630	75	rhabdoid tumor	2.21	Yes, age < 30 years	male	Other	Not Hispanic or Latino	Cohort_11	TARGET-52	NA	dbGaP	phs000218	A37340	29118	NA	NA	65
TARGET-52-PASXNA-01A-01R	249371176	209654084	61542150	55182860.28	75	rhabdoid tumor	0.78	Yes, age < 30 years	male	White	Not Hispanic or Latino	Cohort_11	TARGET-52	NA	dbGaP	phs000218	A23097	27622	NA	NA	65
TARGET-52-PASYNF-01A-01R	283876710	254632194	42528302.5	38997932	75	rhabdoid tumor	0.56	Yes, age < 30 years	male	White	Not Hispanic or Latino	Cohort_11	TARGET-52	NA	dbGaP	phs000218	A23110	26071	NA	NA	65
TARGET-52-PASZYE-01A-01R	300181252	262241528	38793176.5	35507157.6	75	rhabdoid tumor	0.85	Yes, age < 30 years	male	White	Not Hispanic or Latino	Cohort_11	TARGET-52	NA	dbGaP	phs000218	A23087	25916	NA	NA	65
TARGET-52-PATAFT-01A-01R	308278494	271192868	27162085.5	24394111.94	75	rhabdoid tumor	0.94	Yes, age < 30 years	female	White	Not Hispanic or Latino	Cohort_11	TARGET-52	NA	dbGaP	phs000218	A23098	26260	NA	NA	65
TARGET-52-PATBLF-01A-01R	257224716	232734218	19311602.5	16992562.34	75	rhabdoid tumor	2.08	Yes, age < 30 years	female	White	Not Hispanic or Latino	Cohort_11	TARGET-52	NA	dbGaP	phs000218	A23088	25278	NA	NA	65
TARGET-52-PATDVL-01A-01R	238095888	218041838	50151643	46104606.4	75	rhabdoid tumor	0.4	Yes, age < 30 years	male	Black/African American	Not Hispanic or Latino	Cohort_11	TARGET-52	NA	dbGaP	phs000218	A23089	28048	NA	NA	65
TARGET-52-PATENH-01A-01R	254088150	230583214	41637430.5	37779958.4	75	rhabdoid tumor	2.6	Yes, age < 30 years	female	White	Not Hispanic or Latino	Cohort_11	TARGET-52	NA	dbGaP	phs000218	A23099	26496	NA	NA	65
TARGET-52-PATFXW-01A-01R	209303974	187871354	27586281.5	24446115.9	75	rhabdoid tumor	1.56	Yes, age < 30 years	male	White	NA	Cohort_11	TARGET-52	NA	dbGaP	phs000218	A23090	26026	NA	NA	65
TARGET-52-PATFZZ-01A-01R	262643784	228542684	62849611	57393520.54	75	rhabdoid tumor	1.09	Yes, age < 30 years	female	Black/African American	Not Hispanic or Latino	Cohort_11	TARGET-52	NA	dbGaP	phs000218	A23091	28324	NA	NA	65
TARGET-52-PATXEE-01A-01R	253578846	219220312	47634750.5	42031279.15	75	rhabdoid tumor	1.59	Yes, age < 30 years	female	White	Not Hispanic or Latino	Cohort_11	TARGET-52	NA	dbGaP	phs000218	A23100	28193	NA	NA	65
TARGET-52-PATXKA-01A-01R	188968794	165698338	49066426.5	43986364.4	75	rhabdoid tumor	0.28	Yes, age < 30 years	female	Black/African American	Not Hispanic or Latino	Cohort_11	TARGET-52	NA	dbGaP	phs000218	A23101	28728	NA	NA	65
TARGET-52-PAUCGJ-01A-01R	317606900	269202660	41876785	37790990	75	rhabdoid tumor	0.77	Yes, age < 30 years	female	White	Not Hispanic or Latino	Cohort_11	TARGET-52	NA	dbGaP	phs000218	A23112	26208	NA	NA	65
TARGET-52-PAUDPV-01A-01R	256581882	225390268	47610186	43338896.8	75	rhabdoid tumor	0.15	Yes, age < 30 years	female	White	Not Hispanic or Latino	Cohort_11	TARGET-52	NA	dbGaP	phs000218	A23113	27418	NA	NA	65
TARGET-52-PAUEKW-01A-01R	245824318	214268534	50947923.5	44367786.95	75	rhabdoid tumor	14.75	Yes, age < 30 years	female	Other	Not Hispanic or Latino	Cohort_11	TARGET-52	NA	dbGaP	phs000218	A23114	28499	NA	NA	65
TARGET-52-PAUFVP-01A-01R	247956536	230041782	73441510	67268260.4	75	rhabdoid tumor	2.03	Yes, age < 30 years	male	White	Hispanic or Latino	Cohort_11	TARGET-52	NA	dbGaP	phs000218	A23115	28381	NA	NA	65
TARGET-52-PAUGYZ-01A-01R	272237192	247365424	58085474.5	52023655.2	75	rhabdoid tumor	1.27	Yes, age < 30 years	female	White	Not Hispanic or Latino	Cohort_11	TARGET-52	NA	dbGaP	phs000218	A23116	28857	NA	NA	65
TARGET-52-PAUHAZ-01A-01R	229347200	210824676	47220302.5	42482249.415	75	rhabdoid tumor	0.65	Yes, age < 30 years	female	White	Not Hispanic or Latino	Cohort_11	TARGET-52	NA	dbGaP	phs000218	A23117	28327	NA	NA	65
TARGET-52-PAUNPA-01A-01R	291393130	258673830	59472518	53559270.4	75	rhabdoid tumor	2.84	Yes, age < 30 years	male	White	Not Hispanic or Latino	Cohort_11	TARGET-52	NA	dbGaP	phs000218	A23118	27764	NA	NA	65
TARGET-52-PAVCKS-01A-01R	145481620	140843973	103379431	93346856.46	75	rhabdoid tumor	1.78	Yes, age < 30 years	male	White	Not Hispanic or Latino	Cohort_11	TARGET-52	NA	dbGaP	phs000218	A37328	29695	NA	NA	65
TARGET-52-PAVDPR-01A-01R	132004589	128364172	98715721	90135348.81	75	rhabdoid tumor	2.05	Yes, age < 30 years	male	White	Not Hispanic or Latino	Cohort_11	TARGET-52	NA	dbGaP	phs000218	A37342	28634	NA	NA	65
TARGET-52-PAVITI-01A-01R	142123100	137612807	95508865.5	85513740	75	rhabdoid tumor	2.49	Yes, age < 30 years	female	White	Hispanic or Latino	Cohort_11	TARGET-52	NA	dbGaP	phs000218	A37329	30318	NA	NA	65
TARGET-52-PAVVIT-01A-01R	127926635	123545601	95936517	86048585.795	75	rhabdoid tumor	4.26	Yes, age < 30 years	male	White	Hispanic or Latino	Cohort_11	TARGET-52	NA	dbGaP	phs000218	A37343	29367	NA	NA	65
TARGET-52-PAWFBL-01A-01R	158831197	153316470	107791626.5	96994379.445	75	rhabdoid tumor	1.86	Yes, age < 30 years	male	White	Not Hispanic or Latino	Cohort_11	TARGET-52	NA	dbGaP	phs000218	A37330	30785	NA	NA	65
TARGET-52-PAWFWK-01A-01R	168327855	162799380	114710011	101759557.93	75	rhabdoid tumor	0.63	Yes, age < 30 years	male	White	NA	Cohort_11	TARGET-52	NA	dbGaP	phs000218	A37344	32621	NA	NA	65
THR08_0161_S01	44530707	43579002	41015617	31492466.18	101	acute lymphoblastic leukemia	0.2	Yes, age < 30 years	NA	NA	NA	Cohort_12	EGAD00001001098	http://dx.doi.org/10.1038/ng.3230	EGA	EGAD00001001098	SJINF001_E-H8F93ADXX	25724	NA	NA	63
THR08_0161_S02	45067102	44099241	42079045.5	29656199.47	101	acute lymphoblastic leukemia	0.2	Yes, age < 30 years	NA	NA	NA	Cohort_12	EGAD00001001098	http://dx.doi.org/10.1038/ng.3230	EGA	EGAD00001001098	SJINF001_S-H8F93ADXX	25676	NA	NA	63
THR08_0162_S01	38165784	37176526	33745071	27194551.125	101	acute lymphoblastic leukemia	0.6	Yes, age < 30 years	NA	NA	NA	Cohort_12	EGAD00001001098	http://dx.doi.org/10.1038/ng.3230	EGA	EGAD00001001098	SJINF002_S-H8RMVADXX	24962	NA	NA	63
THR08_0162_S02	38727325	37710329	36240748.5	27191561.32	101	acute lymphoblastic leukemia	0.6	Yes, age < 30 years	NA	NA	NA	Cohort_12	EGAD00001001098	http://dx.doi.org/10.1038/ng.3230	EGA	EGAD00001001098	SJINF002_E-HA4VVADXX	26039	NA	NA	63
THR08_0163_S01	39923027	38943317	37733927	25812824.19	101	acute lymphoblastic leukemia	0.6	Yes, age < 30 years	NA	NA	NA	Cohort_12	EGAD00001001098	http://dx.doi.org/10.1038/ng.3230	EGA	EGAD00001001098	SJINF003_D-HAMJ5ADXX	26359	NA	NA	63
THR08_0164_S01	40454198	39430004	38128925	21698154.65	101	acute lymphoblastic leukemia	0.6	Yes, age < 30 years	NA	NA	NA	Cohort_12	EGAD00001001098	http://dx.doi.org/10.1038/ng.3230	EGA	EGAD00001001098	SJINF004_D-HAMJ5ADXX	26409	NA	NA	63
THR08_0165_S01	46145490	45105058	43164431	30059190.32	101	acute lymphoblastic leukemia	1	Yes, age < 30 years	NA	NA	NA	Cohort_12	EGAD00001001098	http://dx.doi.org/10.1038/ng.3230	EGA	EGAD00001001098	SJINF005_D-H8F93ADXX	27300	NA	NA	63
THR08_0166_S01	48833147	47643796	44888627.5	33039856.465	101	acute lymphoblastic leukemia	0.2	Yes, age < 30 years	NA	NA	NA	Cohort_12	EGAD00001001098	http://dx.doi.org/10.1038/ng.3230	EGA	EGAD00001001098	SJINF006_D-HAMJ5ADXX	26260	NA	NA	63
THR08_0167_S01	43788254	42788925	41191619	29498955.33	101	acute lymphoblastic leukemia	0.3	Yes, age < 30 years	NA	NA	NA	Cohort_12	EGAD00001001098	http://dx.doi.org/10.1038/ng.3230	EGA	EGAD00001001098	SJINF008_D-H8F93ADXX	26823	NA	NA	63
THR08_0168_S01	41250851	40349830	38380050.5	28400599.535	101	acute lymphoblastic leukemia	0	Yes, age < 30 years	NA	NA	NA	Cohort_12	EGAD00001001098	http://dx.doi.org/10.1038/ng.3230	EGA	EGAD00001001098	SJINF009_D-H8RMJADXX	26395	NA	NA	63
THR08_0169_S01	41334530	40406428	38398237	24681487.725	101	acute lymphoblastic leukemia	0	Yes, age < 30 years	NA	NA	NA	Cohort_12	EGAD00001001098	http://dx.doi.org/10.1038/ng.3230	EGA	EGAD00001001098	SJINF010_D-H8RMJADXX	25869	NA	NA	63
THR08_0170_S01	46634411	45701087	40236981	27868563.6	101	acute lymphoblastic leukemia	0.4	Yes, age < 30 years	NA	NA	NA	Cohort_12	EGAD00001001098	http://dx.doi.org/10.1038/ng.3230	EGA	EGAD00001001098	SJINF011_D-H8RMRADXX	26097	NA	NA	63
THR08_0171_S01	43501756	42542207	41023191.5	29977419.81	101	acute lymphoblastic leukemia	0.3	Yes, age < 30 years	NA	NA	NA	Cohort_12	EGAD00001001098	http://dx.doi.org/10.1038/ng.3230	EGA	EGAD00001001098	SJINF012_D-H8F5YADXX	26234	NA	NA	63
THR08_0172_S01	48957788	47745636	45048326	34800974.18	101	acute lymphoblastic leukemia	0.9	Yes, age < 30 years	NA	NA	NA	Cohort_12	EGAD00001001098	http://dx.doi.org/10.1038/ng.3230	EGA	EGAD00001001098	SJINF013_D-HAMJ5ADXX	25472	NA	NA	63
THR08_0173_S01	41776700	40908975	39370151	27313098.18	101	acute lymphoblastic leukemia	0.3	Yes, age < 30 years	NA	NA	NA	Cohort_12	EGAD00001001098	http://dx.doi.org/10.1038/ng.3230	EGA	EGAD00001001098	SJINF014_D-H8RMRADXX	25355	NA	NA	63
THR08_0174_S01	45709221	44706522	42137296	31135703.43	101	acute lymphoblastic leukemia	0.6	Yes, age < 30 years	NA	NA	NA	Cohort_12	EGAD00001001098	http://dx.doi.org/10.1038/ng.3230	EGA	EGAD00001001098	SJINF015_D-H8F5YADXX	26868	NA	NA	63
THR08_0175_S01	54339337	53251567	50386661.5	37118013.66	101	acute lymphoblastic leukemia	0.1	Yes, age < 30 years	NA	NA	NA	Cohort_12	EGAD00001001098	http://dx.doi.org/10.1038/ng.3230	EGA	EGAD00001001098	SJINF016_D-H8RMRADXX	26924	NA	NA	63
THR08_0176_S01	39707881	38761452	37234085	27243005.01	101	acute lymphoblastic leukemia	0.4	Yes, age < 30 years	NA	NA	NA	Cohort_12	EGAD00001001098	http://dx.doi.org/10.1038/ng.3230	EGA	EGAD00001001098	SJINF017_D-H8RMRADXX	24565	NA	NA	63
THR08_0177_S01	44283204	43357441	41379317	30987713.295	101	acute lymphoblastic leukemia	0.6	Yes, age < 30 years	NA	NA	NA	Cohort_12	EGAD00001001098	http://dx.doi.org/10.1038/ng.3230	EGA	EGAD00001001098	SJINF018_D-H8RMRADXX	27001	NA	NA	63
THR08_0178_S01	45166133	44283764	40999169.5	30141233.46	101	acute lymphoblastic leukemia	0.8	Yes, age < 30 years	NA	NA	NA	Cohort_12	EGAD00001001098	http://dx.doi.org/10.1038/ng.3230	EGA	EGAD00001001098	SJINF019_D-H8RMRADXX	27133	NA	NA	63
THR08_0179_S01	45940746	45002837	41934381.5	28109793.825	101	acute lymphoblastic leukemia	0.2	Yes, age < 30 years	NA	NA	NA	Cohort_12	EGAD00001001098	http://dx.doi.org/10.1038/ng.3230	EGA	EGAD00001001098	SJINF020_D-H8RMRADXX	25933	NA	NA	63
THR08_0180_S01	39192082	38116056	36400359.5	25407861.105	101	acute lymphoblastic leukemia	0.8	Yes, age < 30 years	NA	NA	NA	Cohort_12	EGAD00001001098	http://dx.doi.org/10.1038/ng.3230	EGA	EGAD00001001098	SJINF021_D-HA4VVADXX	26027	NA	NA	63
THR08_0181_S01	37627980	36520603	35317701.5	22876014.735	101	acute lymphoblastic leukemia	0.7	Yes, age < 30 years	NA	NA	NA	Cohort_12	EGAD00001001098	http://dx.doi.org/10.1038/ng.3230	EGA	EGAD00001001098	SJINF022_D-HA4VVADXX	26305	NA	NA	63
THR08_0182_S01	39499906	38445584	36416410	23800162.77	101	acute lymphoblastic leukemia	0.3	Yes, age < 30 years	NA	NA	NA	Cohort_12	EGAD00001001098	http://dx.doi.org/10.1038/ng.3230	EGA	EGAD00001001098	SJINF049_D-HA4VVADXX	26088	NA	NA	63
THR08_0183_S01	45803978	44793376	43142217	30683202.235	101	acute lymphoblastic leukemia	0.4	Yes, age < 30 years	NA	NA	NA	Cohort_12	EGAD00001001098	http://dx.doi.org/10.1038/ng.3230	EGA	EGAD00001001098	SJINF053_D-H8F5YADXX	26475	NA	NA	63
THR08_0184_S01	37832860	36925078	35162667.5	26997994.14	101	acute lymphoblastic leukemia	0.3	Yes, age < 30 years	NA	NA	NA	Cohort_12	EGAD00001001098	http://dx.doi.org/10.1038/ng.3230	EGA	EGAD00001001098	SJINF055_D-HAM3AADXX	24934	NA	NA	63
THR08_0185_S01	45465915	44402240	42802590.5	26920528.605	101	acute lymphoblastic leukemia	0.2	Yes, age < 30 years	NA	NA	NA	Cohort_12	EGAD00001001098	http://dx.doi.org/10.1038/ng.3230	EGA	EGAD00001001098	SJINF059_D-H8F5YADXX	26113	NA	NA	63
THR08_0186_S01	38528290	37551566	35510449	24941059.19	101	acute lymphoblastic leukemia	0.2	Yes, age < 30 years	NA	NA	NA	Cohort_12	EGAD00001001098	http://dx.doi.org/10.1038/ng.3230	EGA	EGAD00001001098	SJINF060_R-H8RMVADXX	26567	NA	NA	63
THR08_0186_S02	54501725	53171347	50881286.5	30607503.27	101	acute lymphoblastic leukemia	0.2	Yes, age < 30 years	NA	NA	NA	Cohort_12	EGAD00001001098	http://dx.doi.org/10.1038/ng.3230	EGA	EGAD00001001098	SJINF060_D-HAMJ5ADXX	26652	NA	NA	63
THR08_0187_S01	37939176	37007130	34417802.5	25065849.51	101	acute lymphoblastic leukemia	0.5	Yes, age < 30 years	NA	NA	NA	Cohort_12	EGAD00001001098	http://dx.doi.org/10.1038/ng.3230	EGA	EGAD00001001098	SJINF061_R-H8RMVADXX	27982	NA	NA	63
THR08_0187_S02	39310784	38238543	36058176.5	23265569.31	101	acute lymphoblastic leukemia	0.5	Yes, age < 30 years	NA	NA	NA	Cohort_12	EGAD00001001098	http://dx.doi.org/10.1038/ng.3230	EGA	EGAD00001001098	SJINF061_D-HA4VVADXX	27750	NA	NA	63
THR08_0188_S01	49743945	48641982	45501948.5	33533409.78	101	acute lymphoblastic leukemia	0.2	Yes, age < 30 years	NA	NA	NA	Cohort_12	EGAD00001001098	http://dx.doi.org/10.1038/ng.3230	EGA	EGAD00001001098	SJINF062_D-H8F5YADXX	25533	NA	NA	63
THR08_0189_S01	44995182	44003670	41725128	32096903.3	101	acute lymphoblastic leukemia	0.4	Yes, age < 30 years	NA	NA	NA	Cohort_12	EGAD00001001098	http://dx.doi.org/10.1038/ng.3230	EGA	EGAD00001001098	SJINF063_D-H8F5YADXX	25202	NA	NA	63
THR08_0190_S01	46956427	45944817	43415359	30840709.275	101	acute lymphoblastic leukemia	0.6	Yes, age < 30 years	NA	NA	NA	Cohort_12	EGAD00001001098	http://dx.doi.org/10.1038/ng.3230	EGA	EGAD00001001098	SJINF064_D-H8F5YADXX	25986	NA	NA	63
THR08_0191_S01	48032580	46987071	43990143.5	32038117.41	101	acute lymphoblastic leukemia	0.6	Yes, age < 30 years	NA	NA	NA	Cohort_12	EGAD00001001098	http://dx.doi.org/10.1038/ng.3230	EGA	EGAD00001001098	SJINF065_R-HALUBADXX	26535	NA	NA	63
THR08_0192_S01	37788541	36768254	34834996.5	23136045.2	101	acute lymphoblastic leukemia	0.9	Yes, age < 30 years	NA	NA	NA	Cohort_12	EGAD00001001098	http://dx.doi.org/10.1038/ng.3230	EGA	EGAD00001001098	SJINF066_D-H8RMVADXX	26198	NA	NA	63
THR08_0193_S01	36452346	35485762	33845836	23259198	101	acute lymphoblastic leukemia	0.8	Yes, age < 30 years	NA	NA	NA	Cohort_12	EGAD00001001098	http://dx.doi.org/10.1038/ng.3230	EGA	EGAD00001001098	SJINF067_D-H8RMVADXX	25666	NA	NA	63
THR08_0194_S01	39903391	38848318	36917781.5	26381353.44	101	acute lymphoblastic leukemia	0.3	Yes, age < 30 years	NA	NA	NA	Cohort_12	EGAD00001001098	http://dx.doi.org/10.1038/ng.3230	EGA	EGAD00001001098	SJINF068_D-HA4VVADXX	25892	NA	NA	63
THR08_0195_S01	36408607	35494775	34056030.5	25746605.5	101	acute lymphoblastic leukemia	0.3	Yes, age < 30 years	NA	NA	NA	Cohort_12	EGAD00001001098	http://dx.doi.org/10.1038/ng.3230	EGA	EGAD00001001098	SJINF069_D-HAM3AADXX	25018	NA	NA	63
THR08_0196_S01	38213826	37243633	36181041	25274622.865	101	acute lymphoblastic leukemia	0.8	Yes, age < 30 years	NA	NA	NA	Cohort_12	EGAD00001001098	http://dx.doi.org/10.1038/ng.3230	EGA	EGAD00001001098	SJINF070_D-HAM3AADXX	27066	NA	NA	63
THR08_0197_S01	43219579	42243052	40275974	31773032.25	101	acute lymphoblastic leukemia	0.7	Yes, age < 30 years	NA	NA	NA	Cohort_12	EGAD00001001098	http://dx.doi.org/10.1038/ng.3230	EGA	EGAD00001001098	SJINF071_D-HALUBADXX	25892	NA	NA	63
THR08_0198_S01	38624947	37680165	35080550	26263524.21	101	acute lymphoblastic leukemia	0.2	Yes, age < 30 years	NA	NA	NA	Cohort_12	EGAD00001001098	http://dx.doi.org/10.1038/ng.3230	EGA	EGAD00001001098	SJINF073_R-H8RMVADXX	26097	NA	NA	63
THR08_0198_S02	37269873	36340202	35042794.5	24223050.93	101	acute lymphoblastic leukemia	0.2	Yes, age < 30 years	NA	NA	NA	Cohort_12	EGAD00001001098	http://dx.doi.org/10.1038/ng.3230	EGA	EGAD00001001098	SJINF073_D-HAM3AADXX	24877	NA	NA	63
THR08_0199_S01	49479399	48265056	45640953.5	35164336.64	101	acute lymphoblastic leukemia	0.8	Yes, age < 30 years	NA	NA	NA	Cohort_12	EGAD00001001098	http://dx.doi.org/10.1038/ng.3230	EGA	EGAD00001001098	SJINF074_D-HALUBADXX	27434	NA	NA	63
THR08_0200_S01	49639343	48472798	45715950	34581357.965	101	acute lymphoblastic leukemia	0.2	Yes, age < 30 years	NA	NA	NA	Cohort_12	EGAD00001001098	http://dx.doi.org/10.1038/ng.3230	EGA	EGAD00001001098	SJINF075_D-HAMJ5ADXX	25904	NA	NA	63
THR08_0201_S01	37936050	37004975	35114708	27550960.26	101	acute undifferentiated leukemia	15.8	Yes, age < 30 years	NA	NA	NA	Cohort_12	EGAD00001001098	http://dx.doi.org/10.1038/ng.3230	EGA	EGAD00001001098	SJMLL001_D-HAM3AADXX	26211	NA	NA	63
THR08_0202_S01	39260444	38157372	36926523.5	24056693.82	101	acute lymphoblastic leukemia	15.4	Yes, age < 30 years	NA	NA	NA	Cohort_12	EGAD00001001098	http://dx.doi.org/10.1038/ng.3230	EGA	EGAD00001001098	SJMLL002_D-HA4VVADXX	27382	NA	NA	63
THR08_0203_S01	45685270	44527732	42870564	27904501.6	101	acute lymphoblastic leukemia	16.8	Yes, age < 30 years	NA	NA	NA	Cohort_12	EGAD00001001098	http://dx.doi.org/10.1038/ng.3230	EGA	EGAD00001001098	SJMLL003_D-HAMJ5ADXX	26425	NA	NA	63
THR08_0204_S01	38643583	37643430	34984583.5	26127737.405	101	acute lymphoblastic leukemia	18.7	Yes, age < 30 years	NA	NA	NA	Cohort_12	EGAD00001001098	http://dx.doi.org/10.1038/ng.3230	EGA	EGAD00001001098	SJMLL005_D-H8RMVADXX	25140	NA	NA	63
THR08_0205_S01	45872903	44837871	42662422.5	33135417	101	acute lymphoblastic leukemia	11.9	Yes, age < 30 years	NA	NA	NA	Cohort_12	EGAD00001001098	http://dx.doi.org/10.1038/ng.3230	EGA	EGAD00001001098	SJMLL006_D-H8F93ADXX	24264	NA	NA	63
THR08_0206_S01	31802078	31036842	29659703.5	24508300.5	101	acute lymphoblastic leukemia	7.7	Yes, age < 30 years	NA	NA	NA	Cohort_12	EGAD00001001098	http://dx.doi.org/10.1038/ng.3230	EGA	EGAD00001001098	SJMLL008_D-HALUBADXX	25407	NA	NA	63
THR08_0207_S01	38169852	37338181	35672662	28241480.3	101	acute lymphoblastic leukemia	18.3	Yes, age < 30 years	NA	NA	NA	Cohort_12	EGAD00001001098	http://dx.doi.org/10.1038/ng.3230	EGA	EGAD00001001098	SJMLL009_D-HAM3AADXX	25711	NA	NA	63
THR08_0208_S01	41030605	40024794	38701635.5	27522398.28	101	acute lymphoblastic leukemia	15.2	Yes, age < 30 years	NA	NA	NA	Cohort_12	EGAD00001001098	http://dx.doi.org/10.1038/ng.3230	EGA	EGAD00001001098	SJMLL010_D-HAM3AADXX	25040	NA	NA	63
THR08_0209_S01	48507941	47422791	44789626.5	31927837.5	101	acute myeloid leukemia	11.8	Yes, age < 30 years	NA	NA	NA	Cohort_12	EGAD00001001098	http://dx.doi.org/10.1038/ng.3230	EGA	EGAD00001001098	SJMLL011_D-HALUBADXX	26986	NA	NA	63
THR08_0210_S01	47431295	46420784	44372226	31659284.67	101	acute myeloid leukemia	11.6	Yes, age < 30 years	NA	NA	NA	Cohort_12	EGAD00001001098	http://dx.doi.org/10.1038/ng.3230	EGA	EGAD00001001098	SJMLL012_D-H8F93ADXX	26247	NA	NA	63
THR08_0211_S01	39816182	38958302	35615995.5	26128502.4	101	acute myeloid leukemia	13.4	Yes, age < 30 years	NA	NA	NA	Cohort_12	EGAD00001001098	http://dx.doi.org/10.1038/ng.3230	EGA	EGAD00001001098	SJMLL013_D-H8RMJADXX	26119	NA	NA	63
THR08_0212_S01	45282862	44337742	40928993	26116379.235	101	acute myeloid leukemia	14.6	Yes, age < 30 years	NA	NA	NA	Cohort_12	EGAD00001001098	http://dx.doi.org/10.1038/ng.3230	EGA	EGAD00001001098	SJMLL014_D-HALUBADXX	25799	NA	NA	63
THR08_0213_S01	46521357	45478241	43365583.5	28526482.395	101	acute lymphoblastic leukemia	17.3	Yes, age < 30 years	NA	NA	NA	Cohort_12	EGAD00001001098	http://dx.doi.org/10.1038/ng.3230	EGA	EGAD00001001098	SJMLL016_D-H8F93ADXX	26022	NA	NA	63
THR08_0214_S01	45850883	44979893	39695979.5	26253723.645	101	acute myeloid leukemia	11.1	Yes, age < 30 years	NA	NA	NA	Cohort_12	EGAD00001001098	http://dx.doi.org/10.1038/ng.3230	EGA	EGAD00001001098	SJMLL018_D-H8RMJADXX	26499	NA	NA	63
THR08_0215_S01	45649021	44640035	40618963	28566159.84	101	acute myeloid leukemia	14.6	Yes, age < 30 years	NA	NA	NA	Cohort_12	EGAD00001001098	http://dx.doi.org/10.1038/ng.3230	EGA	EGAD00001001098	SJMLL019_D-HALUBADXX	26505	NA	NA	63
THR08_0216_S01	41131278	40224801	38275065	26889632.9	101	acute myeloid leukemia	8.8	Yes, age < 30 years	NA	NA	NA	Cohort_12	EGAD00001001098	http://dx.doi.org/10.1038/ng.3230	EGA	EGAD00001001098	SJMLL020_D-H8RMJADXX	26805	NA	NA	63
THR08_0217_S01	41353808	40447387	37721697	28378208.705	101	acute myeloid leukemia	10.9	Yes, age < 30 years	NA	NA	NA	Cohort_12	EGAD00001001098	http://dx.doi.org/10.1038/ng.3230	EGA	EGAD00001001098	SJMLL021_D-H8RMJADXX	26931	NA	NA	63
THR08_0218_S01	42037046	41087555	37585187	25248045.6	101	acute myeloid leukemia	14.3	Yes, age < 30 years	NA	NA	NA	Cohort_12	EGAD00001001098	http://dx.doi.org/10.1038/ng.3230	EGA	EGAD00001001098	SJMLL022_D-H8RMJADXX	28309	NA	NA	63
THR09_0219_S01	56108529	55306648	35561154	28877451.09	101	lymphoma	15	Yes, age < 30 years	male	NA	NA	Cohort_27	EGAD00001000356	http://dx.doi.org/10.1016/j.cell.2013.09.042	EGA	EGAD00001000356	4116738	28441	NA	NA	23
THR09_0220_S01	38092834	37546381	25760996	22912135.475	101	lymphoma	8	Yes, age < 30 years	male	NA	NA	Cohort_27	EGAD00001000356	http://dx.doi.org/10.1016/j.cell.2013.09.042	EGA	EGAD00001000356	4135350	24963	NA	NA	23
THR09_0221_S01	53816486	52644462	35215397.5	27257031.12	101	lymphoma	43	No	male	NA	NA	Cohort_27	EGAD00001000356	http://dx.doi.org/10.1016/j.cell.2013.09.042	EGA	EGAD00001000356	4159170	28695	NA	NA	23
THR09_0222_S01	49003421	48110256	26613848.5	20502992.46	101	lymphoma	75	No	female	NA	NA	Cohort_27	EGAD00001000356	http://dx.doi.org/10.1016/j.cell.2013.09.042	EGA	EGAD00001000356	4163639	31078	NA	NA	23
THR09_0223_S01	62495928	61259510	34874003	29760144.12	101	lymphoma	13	Yes, age < 30 years	male	NA	NA	Cohort_27	EGAD00001000356	http://dx.doi.org/10.1016/j.cell.2013.09.042	EGA	EGAD00001000356	4189998	26461	NA	NA	23
THR09_0224_S01	55888115	54626893	31671109.5	25025580.32	101	lymphoma	4	Yes, age < 30 years	male	NA	NA	Cohort_27	EGAD00001000356	http://dx.doi.org/10.1016/j.cell.2013.09.042	EGA	EGAD00001000356	4194218	28170	NA	NA	23
THR09_0561_S01	49837250	49164423	34547672	27186120.78	101	lymphoma	12	Yes, age < 30 years	male	NA	NA	Cohort_27	EGAD00001000356	http://dx.doi.org/10.1016/j.cell.2013.09.042	EGA	EGAD00001000356	4119027	33723	NA	NA	23
THR09_0562_S01	46034841	45550448	30743388	26348383.08	101	lymphoma	4	Yes, age < 30 years	male	NA	NA	Cohort_27	EGAD00001000356	http://dx.doi.org/10.1016/j.cell.2013.09.042	EGA	EGAD00001000356	4125240	27019	NA	NA	23
THR09_0563_S01	54710110	53991352	35119184.5	29168339.72	101	lymphoma	11	Yes, age < 30 years	male	NA	NA	Cohort_27	EGAD00001000356	http://dx.doi.org/10.1016/j.cell.2013.09.042	EGA	EGAD00001000356	4182393	27967	NA	NA	23
THR09_0564_S01	48786628	48219783	31459898.5	28527374.4	101	lymphoma	15	Yes, age < 30 years	male	NA	NA	Cohort_27	EGAD00001000356	http://dx.doi.org/10.1016/j.cell.2013.09.042	EGA	EGAD00001000356	4190495	26874	NA	NA	23
THR09_0565_S01	55574954	54989016	38671608	31188920.375	101	lymphoma	74	No	female	NA	NA	Cohort_27	EGAD00001000356	http://dx.doi.org/10.1016/j.cell.2013.09.042	EGA	EGAD00001000356	4101316	27954	NA	NA	23
THR09_0566_S01	66720249	66204771	42667260	33671148.9	101	lymphoma	40	No	female	NA	NA	Cohort_27	EGAD00001000356	http://dx.doi.org/10.1016/j.cell.2013.09.042	EGA	EGAD00001000356	4105105	29292	NA	NA	23
THR09_0567_S01	41449016	41154715	24301925.5	20871169.62	101	lymphoma	66	No	male	NA	NA	Cohort_27	EGAD00001000356	http://dx.doi.org/10.1016/j.cell.2013.09.042	EGA	EGAD00001000356	4108101	26265	NA	NA	23
THR09_0568_S01	38115785	37841789	22793350.5	18891880.66	101	lymphoma	18	Yes, age < 30 years	female	NA	NA	Cohort_27	EGAD00001000356	http://dx.doi.org/10.1016/j.cell.2013.09.042	EGA	EGAD00001000356	4112512	26042	NA	NA	23
THR09_0569_S01	53569064	53168093	32779035	26128827.45	101	lymphoma	74	No	male	NA	NA	Cohort_27	EGAD00001000356	http://dx.doi.org/10.1016/j.cell.2013.09.042	EGA	EGAD00001000356	4121361	29607	NA	NA	23
THR09_0570_S01	65823172	65219684	44974152	36405465.18	101	lymphoma	5	Yes, age < 30 years	male	NA	NA	Cohort_27	EGAD00001000356	http://dx.doi.org/10.1016/j.cell.2013.09.042	EGA	EGAD00001000356	4133511	28064	NA	NA	23
THR09_0571_S01	54530968	54022517	29091135.5	24618096.31	101	lymphoma	5	Yes, age < 30 years	male	NA	NA	Cohort_27	EGAD00001000356	http://dx.doi.org/10.1016/j.cell.2013.09.042	EGA	EGAD00001000356	4142267	25209	NA	NA	23
THR09_0572_S01	69392647	68585455	49200595.5	37163590.2	101	lymphoma	48	No	male	NA	NA	Cohort_27	EGAD00001000356	http://dx.doi.org/10.1016/j.cell.2013.09.042	EGA	EGAD00001000356	4158726	31751	NA	NA	23
THR09_0573_S01	65662069	64843650	42508753.5	35026471.05	101	lymphoma	74	No	female	NA	NA	Cohort_27	EGAD00001000356	http://dx.doi.org/10.1016/j.cell.2013.09.042	EGA	EGAD00001000356	4175837	29446	NA	NA	23
THR09_0574_S01	55432757	54936648	34021353.5	28511102.75	101	lymphoma	10	Yes, age < 30 years	male	NA	NA	Cohort_27	EGAD00001000356	http://dx.doi.org/10.1016/j.cell.2013.09.042	EGA	EGAD00001000356	4177856	26166	NA	NA	23
THR09_0575_S01	63595446	62960608	38300723.5	31931866.275	101	lymphoma	51	No	female	NA	NA	Cohort_27	EGAD00001000356	http://dx.doi.org/10.1016/j.cell.2013.09.042	EGA	EGAD00001000356	4189200	28124	NA	NA	23
THR09_0576_S01	64934389	64289301	35501436	30020081.59	101	lymphoma	17	Yes, age < 30 years	male	NA	NA	Cohort_27	EGAD00001000356	http://dx.doi.org/10.1016/j.cell.2013.09.042	EGA	EGAD00001000356	4193278	26263	NA	NA	23
THR09_0577_S01	62367917	61788350	36729409	31660368.92	101	lymphoma	4	Yes, age < 30 years	male	NA	NA	Cohort_27	EGAD00001000356	http://dx.doi.org/10.1016/j.cell.2013.09.042	EGA	EGAD00001000356	4194891	26404	NA	NA	23
THR10_0225_S01	91831540	84336748	69155379.5	55142015.775	101	adrenocortical carcinoma	2.98	Yes, age < 30 years	female	NA	NA	Cohort_32	EGAD00001002680	http://dx.doi.org/10.1038/ncomms7302	EGA	EGAD00001002680	SJACT001_D	31239	NA	NA	19
THR10_0226_S01	48397954	43651119	32810594.5	29218431.95	101	adrenocortical carcinoma	2.63	Yes, age < 30 years	female	NA	NA	Cohort_32	EGAD00001002680	http://dx.doi.org/10.1038/ncomms7302	EGA	EGAD00001002680	SJACT002_D	25932	NA	NA	19
THR10_0227_S01	52168711	48599383	35468761.5	31853455.83	101	adrenocortical cancer	1.3	Yes, age < 30 years	female	NA	NA	Cohort_32	EGAD00001002680	http://dx.doi.org/10.1038/ncomms7302	EGA	EGAD00001002680	SJACT003_D	26937	NA	NA	19
THR10_0228_S01	54709021	51471464	31091527.5	28473724.44	101	adrenocortical adenoma	4.98	Yes, age < 30 years	female	NA	NA	Cohort_32	EGAD00001002680	http://dx.doi.org/10.1038/ncomms7302	EGA	EGAD00001002680	SJACT004_D	24594	NA	NA	19
THR10_0229_S01	17039051	16093435	14396550	12244007.625	101	adrenocortical carcinoma	15.39	Yes, age < 30 years	female	NA	NA	Cohort_32	EGAD00001002680	http://dx.doi.org/10.1038/ncomms7302	EGA	EGAD00001002680	SJACT005_D	23785	NA	NA	19
THR10_0230_S01	63584958	61571065	52123552	45772132.05	101	adrenocortical carcinoma	11.72	Yes, age < 30 years	female	NA	NA	Cohort_32	EGAD00001002680	http://dx.doi.org/10.1038/ncomms7302	EGA	EGAD00001002680	SJACT006_D	27657	NA	NA	19
THR10_0231_S01	67010382	65078853	32636092	26798985.72	101	adrenocortical carcinoma	8.58	Yes, age < 30 years	male	NA	NA	Cohort_32	EGAD00001002680	http://dx.doi.org/10.1038/ncomms7302	EGA	EGAD00001002680	SJACT007_D	26286	NA	NA	19
THR10_0232_S01	42700749	41717147	32281690	28428467.28	101	adrenocortical carcinoma	3.24	Yes, age < 30 years	female	NA	NA	Cohort_32	EGAD00001002680	http://dx.doi.org/10.1038/ncomms7302	EGA	EGAD00001002680	SJACT060_D	26376	NA	NA	19
THR10_0233_S01	50204381	48872059	40047683.5	36204929.255	101	adrenocortical carcinoma	3.21	Yes, age < 30 years	female	NA	NA	Cohort_32	EGAD00001002680	http://dx.doi.org/10.1038/ncomms7302	EGA	EGAD00001002680	SJACT061_D	26755	NA	NA	19
THR10_0234_S01	54490983	53140645	43116933	38859406.86	101	adrenocortical carcinoma	4.72	Yes, age < 30 years	female	NA	NA	Cohort_32	EGAD00001002680	http://dx.doi.org/10.1038/ncomms7302	EGA	EGAD00001002680	SJACT062_D	26317	NA	NA	19
THR10_0235_S01	43061180	42086054	35164655	31359805.52	101	adrenocortical carcinoma	1.36	Yes, age < 30 years	female	NA	NA	Cohort_32	EGAD00001002680	http://dx.doi.org/10.1038/ncomms7302	EGA	EGAD00001002680	SJACT063_D	25555	NA	NA	19
THR10_0236_S01	48501383	47331928	40030473	36102003.12	101	adrenocortical carcinoma	2.95	Yes, age < 30 years	female	NA	NA	Cohort_32	EGAD00001002680	http://dx.doi.org/10.1038/ncomms7302	EGA	EGAD00001002680	SJACT064_D	26370	NA	NA	19
THR10_0237_S01	50273291	49085030	38844889.5	34214116.62	101	adrenocortical carcinoma	1.43	Yes, age < 30 years	female	NA	NA	Cohort_32	EGAD00001002680	http://dx.doi.org/10.1038/ncomms7302	EGA	EGAD00001002680	SJACT065_D	25752	NA	NA	19
THR10_0238_S01	54162798	52892093	45485720.5	40728816.34	101	adrenocortical carcinoma	1.58	Yes, age < 30 years	female	NA	NA	Cohort_32	EGAD00001002680	http://dx.doi.org/10.1038/ncomms7302	EGA	EGAD00001002680	SJACT066_D	27339	NA	NA	19
THR10_0239_S01	47417884	45565964	4551309.5	2652200	101	adrenocortical cancer	NA	Yes, age < 30 years	female	NA	NA	Cohort_32	EGAD00001002680	http://dx.doi.org/10.1038/ncomms7302	EGA	EGAD00001002680	SJACT067_D	17586	NA	NA	19
THR10_0240_S01	51200260	50269707	7521108	5761571.72	101	adrenocortical carcinoma	0.88	Yes, age < 30 years	female	NA	NA	Cohort_32	EGAD00001002680	http://dx.doi.org/10.1038/ncomms7302	EGA	EGAD00001002680	SJACT068_D	18545	NA	NA	19
THR10_0241_S01	46351794	45255529	7137137	5291318.06	101	adrenocortical carcinoma	4.48	Yes, age < 30 years	male	NA	NA	Cohort_32	EGAD00001002680	http://dx.doi.org/10.1038/ncomms7302	EGA	EGAD00001002680	SJACT069_D	18760	NA	NA	19
THR10_0242_S01	45528909	44724765	5190639	3482159.475	101	adrenocortical carcinoma	0.81	Yes, age < 30 years	male	NA	NA	Cohort_32	EGAD00001002680	http://dx.doi.org/10.1038/ncomms7302	EGA	EGAD00001002680	SJACT070_D	15446	NA	NA	19
THR10_0243_S01	55862439	54476958	44267016	38704764.27	101	adrenocortical carcinoma	1.48	Yes, age < 30 years	female	NA	NA	Cohort_32	EGAD00001002680	http://dx.doi.org/10.1038/ncomms7302	EGA	EGAD00001002680	SJACT071_D	27750	NA	NA	19
THR11_0244_S01	36529563	35594371	32983704	28178062.605	101	glioma	14	Yes, age < 30 years	male	NA	NA	Cohort_23	EGAD00001001666	http://dx.doi.org/10.1007/s00401-016-1539-z	EGA	EGAD00001001666	SJLGG001259_D1-H7FBPADXX	28372	NA	NA	25
THR11_0245_S01	51988228	50737415	15311392.5	13093151.04	101	glioma	6	Yes, age < 30 years	male	NA	NA	Cohort_23	EGAD00001001666	http://dx.doi.org/10.1007/s00401-016-1539-z	EGA	EGAD00001001666	SJLGG001270_D1-D12NVACXX	25890	NA	NA	25
THR11_0246_S01	45663752	44508481	35138853.5	28165824.8	101	glioma	15	Yes, age < 30 years	female	NA	NA	Cohort_23	EGAD00001001666	http://dx.doi.org/10.1007/s00401-016-1539-z	EGA	EGAD00001001666	SJLGG001271_D1-C4BCBACXX	29860	NA	NA	25
THR11_0247_S01	44125749	42829211	36466354.5	28806898.8	101	glioma	13	Yes, age < 30 years	male	NA	NA	Cohort_23	EGAD00001001666	http://dx.doi.org/10.1007/s00401-016-1539-z	EGA	EGAD00001001666	SJLGG001272_D1-C4BCBACXX	29990	NA	NA	25
THR11_0249_S01	40320990	39207204	33272298.5	27830270.89	101	glioma	3	Yes, age < 30 years	female	NA	NA	Cohort_23	EGAD00001001666	http://dx.doi.org/10.1007/s00401-016-1539-z	EGA	EGAD00001001666	SJLGG010130_D1-C4BCBACXX	28362	NA	NA	25
THR11_0250_S01	55513814	54084120	47454710.5	38788540.83	101	dysembryoplastic neuroepithelial tumor	9	Yes, age < 30 years	male	NA	NA	Cohort_23	EGAD00001001666	http://dx.doi.org/10.1007/s00401-016-1539-z	EGA	EGAD00001001666	SJLGG010669_D1-C2E05ACXX	30541	NA	NA	25
THR11_0251_S01	44439673	43259042	40445326.5	33399078.405	101	dysembryoplastic neuroepithelial tumor	5	Yes, age < 30 years	male	NA	NA	Cohort_23	EGAD00001001666	http://dx.doi.org/10.1007/s00401-016-1539-z	EGA	EGAD00001001666	SJLGG010670_D1-C2E05ACXX	29026	NA	NA	25
THR11_0252_S01	38613257	37663557	33566913.5	27579886.62	101	dysembryoplastic neuroepithelial tumor	15	Yes, age < 30 years	female	NA	NA	Cohort_23	EGAD00001001666	http://dx.doi.org/10.1007/s00401-016-1539-z	EGA	EGAD00001001666	SJLGG010671_D1-C2E05ACXX	28841	NA	NA	25
THR11_0253_S01	44203862	43051729	38941595	33328078.29	101	dysembryoplastic neuroepithelial tumor	17	Yes, age < 30 years	female	NA	NA	Cohort_23	EGAD00001001666	http://dx.doi.org/10.1007/s00401-016-1539-z	EGA	EGAD00001001666	SJLGG010672_D1-C2E05ACXX	29433	NA	NA	25
THR11_0254_S01	42840571	41683796	38119743	32235400.12	101	dysembryoplastic neuroepithelial tumor	10	Yes, age < 30 years	female	NA	NA	Cohort_23	EGAD00001001666	http://dx.doi.org/10.1007/s00401-016-1539-z	EGA	EGAD00001001666	SJLGG010673_D1-C2E05ACXX	28719	NA	NA	25
THR11_0255_S01	47218499	45861704	34115731	29090831	101	dysembryoplastic neuroepithelial tumor	5	Yes, age < 30 years	female	NA	NA	Cohort_23	EGAD00001001666	http://dx.doi.org/10.1007/s00401-016-1539-z	EGA	EGAD00001001666	SJLGG010675_D1-C2E05ACXX	27915	NA	NA	25
THR11_0256_S01	48135000	47029857	40115756.5	33189801.45	101	dysembryoplastic neuroepithelial tumor	17	Yes, age < 30 years	female	NA	NA	Cohort_23	EGAD00001001666	http://dx.doi.org/10.1007/s00401-016-1539-z	EGA	EGAD00001001666	SJLGG010676_D1-C2E05ACXX	28879	NA	NA	25
THR11_0257_S01	49504450	48311643	42552154	36217584.39	101	dysembryoplastic neuroepithelial tumor	17	Yes, age < 30 years	male	NA	NA	Cohort_23	EGAD00001001666	http://dx.doi.org/10.1007/s00401-016-1539-z	EGA	EGAD00001001666	SJLGG010677_D1-C2E05ACXX	29327	NA	NA	25
THR11_0258_S01	51917952	50674846	45382878.5	38303770.44	101	dysembryoplastic neuroepithelial tumor	11	Yes, age < 30 years	female	NA	NA	Cohort_23	EGAD00001001666	http://dx.doi.org/10.1007/s00401-016-1539-z	EGA	EGAD00001001666	SJLGG010678_D1-C2E05ACXX	29475	NA	NA	25
THR11_0259_S01	49018498	47891142	33401775	30043980.89	101	dysembryoplastic neuroepithelial tumor	15	Yes, age < 30 years	female	NA	NA	Cohort_23	EGAD00001001666	http://dx.doi.org/10.1007/s00401-016-1539-z	EGA	EGAD00001001666	SJLGG010679_D1-C2E05ACXX	26101	NA	NA	25
THR11_0260_S01	49655012	48510653	34361067	29774554.9	101	dysembryoplastic neuroepithelial tumor	12	Yes, age < 30 years	male	NA	NA	Cohort_23	EGAD00001001666	http://dx.doi.org/10.1007/s00401-016-1539-z	EGA	EGAD00001001666	SJLGG010680_D1-C2E05ACXX	28316	NA	NA	25
THR11_0261_S01	56132276	54683249	38773082.5	29315724.88	101	glioma	5	Yes, age < 30 years	male	NA	NA	Cohort_23	EGAD00001001666	http://dx.doi.org/10.1007/s00401-016-1539-z	EGA	EGAD00001001666	SJLGG011283_D1-C4GBJACXX	30257	NA	NA	25
THR11_0262_S01	53405195	51950851	43053503.5	35206024	101	glioma	19	Yes, age < 30 years	female	NA	NA	Cohort_23	EGAD00001001666	http://dx.doi.org/10.1007/s00401-016-1539-z	EGA	EGAD00001001666	SJLGG011284_D1-C4BCBACXX	29760	NA	NA	25
THR11_0263_S01	40509519	39634708	15132535.5	13143163.2	101	glioma	1	Yes, age < 30 years	female	NA	NA	Cohort_23	EGAD00001001666	http://dx.doi.org/10.1007/s00401-016-1539-z	EGA	EGAD00001001666	SJLGG011285_D1-C4BCBACXX	24004	NA	NA	25
THR11_0264_S01	48308283	47060143	40034241	33340947.51	101	glioma	18	Yes, age < 30 years	male	NA	NA	Cohort_23	EGAD00001001666	http://dx.doi.org/10.1007/s00401-016-1539-z	EGA	EGAD00001001666	SJLGG011286_D1-C4BCBACXX	29799	NA	NA	25
THR11_0266_S01	59459026	57999330	25056589	21918171.275	101	glioma	8	Yes, age < 30 years	female	NA	NA	Cohort_23	EGAD00001001666	http://dx.doi.org/10.1007/s00401-016-1539-z	EGA	EGAD00001001666	SJLGG011288_D1-C4BCBACXX	24825	NA	NA	25
THR11_0267_S01	37748620	36710832	33192611.5	23832280	101	glioma	13	Yes, age < 30 years	male	NA	NA	Cohort_23	EGAD00001001666	http://dx.doi.org/10.1007/s00401-016-1539-z	EGA	EGAD00001001666	SJLGG011289_D1-C4BCBACXX	29072	NA	NA	25
THR11_0268_S01	68676337	67086244	45036353	32229831.04	101	glioma	16	Yes, age < 30 years	male	NA	NA	Cohort_23	EGAD00001001666	http://dx.doi.org/10.1007/s00401-016-1539-z	EGA	EGAD00001001666	SJLGG011290_D1-C4BCBACXX	31278	NA	NA	25
THR11_0275_S01	37450372	36408342	34235743	28381685.28	101	dysembryoplastic neuroepithelial tumor	13	Yes, age < 30 years	female	NA	NA	Cohort_23	EGAD00001001666	http://dx.doi.org/10.1007/s00401-016-1539-z	EGA	EGAD00001001666	SJLGG064_D-H7FBPADXX	28527	NA	NA	25
THR11_0276_S01	36077463	35081873	33098481.5	26431896.66	101	dysembryoplastic neuroepithelial tumor	9	Yes, age < 30 years	female	NA	NA	Cohort_23	EGAD00001001666	http://dx.doi.org/10.1007/s00401-016-1539-z	EGA	EGAD00001001666	SJLGG065_D-H7FBPADXX	28374	NA	NA	25
THR13_0375_S01	82680673	81178965	63986799	54017004.18	101	glioblastoma multiforme	4	Yes, age < 30 years	female	NA	NA	Cohort_26	phs000900	http://dx.doi.org/10.1038/nm.3855	dbGaP	phs000900	SRR1988328, OHSU-DIPG1-RNA(obsolete)	31837	NA	NA	24
THR13_0376_S01	28541632	27881486	21550776	17595187.335	101	glioma	5	Yes, age < 30 years	male	NA	NA	Cohort_26	phs000900	http://dx.doi.org/10.1038/nm.3855	dbGaP	phs000900	SRR1988329, SU-DIPG-I-RNA(obsolete)	26886	NA	NA	24
THR13_0377_S02	44694429	43943826	36716009	31522297.32	100	glioblastoma multiforme	7	Yes, age < 30 years	male	NA	NA	Cohort_26	phs000900	http://dx.doi.org/10.1038/nm.3855	dbGaP	phs000900	SRR1988331, SU-DIPG-II-RNA(obsolete)	28360	NA	NA	24
THR13_0378_S02	49559177	48771268	42054286	36296037.82	100	glioma	12	Yes, age < 30 years	male	NA	NA	Cohort_26	phs000900	http://dx.doi.org/10.1038/nm.3855	dbGaP	phs000900	SRR1988333, SU-DIPG-III-RNA(obsolete)	27328	NA	NA	24
THR13_0379_S09	18557279	18298446	15107557.5	14335186.95	101	glioblastoma multiforme	2	Yes, age < 30 years	female	NA	NA	Cohort_26	phs000900	http://dx.doi.org/10.1038/nm.3855	dbGaP	phs000900	SRR1988342, SU-DIPG-IV-RNA(obsolete)	21091	NA	NA	24
THR13_0380_S02	43120304	42567381	31480342.5	19072757.385	101	glioma	13	Yes, age < 30 years	male	NA	NA	Cohort_26	phs000900	http://dx.doi.org/10.1038/nm.3855	dbGaP	phs000900	SRR1988344, SU-DIPG-IX-RNA(obsolete)	36569	NA	NA	24
THR13_0381_S10	44222787	41841090	7837861.5	4858480.935	101	glioma	7	Yes, age < 30 years	female	NA	NA	Cohort_26	phs000900	http://dx.doi.org/10.1038/nm.3855	dbGaP	phs000900	SRR1988354, SU-DIPG-VI-RNA(obsolete)	29918	NA	NA	24
THR13_0382_S02	30792378	30406498	25706210.5	15469674.66	101	glioblastoma multiforme	8	Yes, age < 30 years	male	NA	NA	Cohort_26	phs000900	http://dx.doi.org/10.1038/nm.3855	dbGaP	phs000900	SRR1988356, SU-DIPG-VII-RNA(obsolete)	35666	NA	NA	24
THR13_0383_S01	33708359	33365831	28399317	17589099.825	101	glioma	9	Yes, age < 30 years	male	NA	NA	Cohort_26	phs000900	http://dx.doi.org/10.1038/nm.3855	dbGaP	phs000900	SRR1988357, SU-DIPG-VIII-RNA(obsolete)	36352	NA	NA	24
THR13_0384_S02	41317134	40887584	31819861.5	19298118.51	101	glioblastoma multiforme	5	Yes, age < 30 years	male	NA	NA	Cohort_26	phs000900	http://dx.doi.org/10.1038/nm.3855	dbGaP	phs000900	SRR1988359, SU-DIPG-XI-RNA(obsolete)	36976	NA	NA	24
THR13_0385_S01	77659182	76903597	27478550.5	10040704.74	100	glioma	4	Yes, age < 30 years	female	NA	NA	Cohort_26	phs000900	http://dx.doi.org/10.1038/nm.3855	dbGaP	phs000900	SRR1988360, SU-DIPG-XII-RNA(obsolete)	44492	NA	NA	24
THR13_0386_S01	60606812	59860648	22158372	8077005.585	101	glioma	3	Yes, age < 30 years	female	NA	NA	Cohort_26	phs000900	http://dx.doi.org/10.1038/nm.3855	dbGaP	phs000900	SRR1988361, VU-DIPG.A-RNA(obsolete)	43253	NA	NA	24
THR13_0963_S01	18594207	18241360	15107557.5	14335186.95	101	glioma	3	Yes, age < 30 years	female	NA	NA	Cohort_26	phs000900	http://dx.doi.org/10.1038/nm.3855	dbGaP	phs000900	SRR1988361, VU-DIPG.A-RNA	21091	209.624352582296	NA	24
THR13_0964_S01	47432944	38164042	26416270	21474582.53	101	glioma	4	Yes, age < 30 years	female	NA	NA	Cohort_26	phs000900	http://dx.doi.org/10.1038/nm.3855	dbGaP	phs000900	SRR1988360, SU-DIPG-XII-RNA	28737	216.867156080405	NA	24
THR13_0965_S01	51106539	47847173	40171660	30772134.9	101	glioblastoma multiforme	5	Yes, age < 30 years	male	NA	NA	Cohort_26	phs000900	http://dx.doi.org/10.1038/nm.3855	dbGaP	phs000900	SRR1988359, SU-DIPG-XI-RNA	29467	260.455898769697	NA	24
THR13_0966_S01	25886125	25118397	7647114	6234061.74	101	glioma	9	Yes, age < 30 years	male	NA	NA	Cohort_26	phs000900	http://dx.doi.org/10.1038/nm.3855	dbGaP	phs000900	SRR1988357, SU-DIPG-VIII-RNA	22499	121.269908801715	NA	24
THR13_0967_S01	13469580	13132524	11632187.5	9565028.775	101	glioblastoma multiforme	8	Yes, age < 30 years	male	NA	NA	Cohort_26	phs000900	http://dx.doi.org/10.1038/nm.3855	dbGaP	phs000900	SRR1988356, SU-DIPG-VII-RNA	23937	89.1875303308169	NA	24
THR13_0968_S01	18273188	17825649	15367893.5	13584017.85	101	glioma	7	Yes, age < 30 years	female	NA	NA	Cohort_26	phs000900	http://dx.doi.org/10.1038/nm.3855	dbGaP	phs000900	SRR1988354, SU-DIPG-VI-RNA	25484	170.25061451594	NA	24
THR13_0969_S01	34737702	33554928	17978090	14789699.525	101	glioma	13	Yes, age < 30 years	male	NA	NA	Cohort_26	phs000900	http://dx.doi.org/10.1038/nm.3855	dbGaP	phs000900	SRR1988344, SU-DIPG-IX-RNA	25971	201.323204263051	NA	24
THR13_0970_S01	21973148	21405339	17331617.5	14978902.835	101	glioblastoma multiforme	2	Yes, age < 30 years	female	NA	NA	Cohort_26	phs000900	http://dx.doi.org/10.1038/nm.3855	dbGaP	phs000900	SRR1988342, SU-DIPG-IV-RNA	26211	179.448196029663	NA	24
THR13_0971_S01	21030524	20459990	16029966	13436680.95	101	glioma	12	Yes, age < 30 years	male	NA	NA	Cohort_26	phs000900	http://dx.doi.org/10.1038/nm.3855	dbGaP	phs000900	SRR1988333, SU-DIPG-III-RNA	26531	123.37801151673	NA	24
THR13_0972_S01	23500069	22794874	16842872	13804374.68	101	glioblastoma multiforme	7	Yes, age < 30 years	male	NA	NA	Cohort_26	phs000900	http://dx.doi.org/10.1038/nm.3855	dbGaP	phs000900	SRR1988331, SU-DIPG-II-RNA	25946	151.859697898229	NA	24
THR13_0973_S01	18328241	17836204	14011480	12131575.065	101	glioma	5	Yes, age < 30 years	male	NA	NA	Cohort_26	phs000900	http://dx.doi.org/10.1038/nm.3855	dbGaP	phs000900	SRR1988329, SU-DIPG-I-RNA	25124	111.634520534674	NA	24
THR13_0974_S01	37261200	33900934	18541196	15753961.91	101	glioblastoma multiforme	4	Yes, age < 30 years	female	NA	NA	Cohort_26	phs000900	http://dx.doi.org/10.1038/nm.3855	dbGaP	phs000900	SRR1988328, OHSU-DIPG1-RNA	26039	193.490194916725	NA	24
THR14_0297_S01	61812945	59750150	47524963	41298677.035	100	glioblastoma multiforme	11.7	Yes, age < 30 years	male	NA	NA	Cohort_20	CBTTC	http://dx.doi.org/10.24370/SD_BHJXBDQK	Cavatica	CBTTC	7316-1057-T, aliquot 401550, cohort CPF1505001	29060	NA	NA	31
THR14_0298_S01	90208409	87055048	58512556	54357040.635	100	glioma	1.7	Yes, age < 30 years	female	NA	NA	Cohort_20	CBTTC	http://dx.doi.org/10.24370/SD_BHJXBDQK	Cavatica	CBTTC	7316-1455-T, aliquot 400856, cohort CPF1505001	28982	NA	NA	31
THR14_0299_S01	93808673	86514227	54970503	47169059.265	100	supratentorial embryonal tumor NOS	2.8	Yes, age < 30 years	female	NA	NA	Cohort_20	CBTTC	http://dx.doi.org/10.24370/SD_BHJXBDQK	Cavatica	CBTTC	7316-155-T, aliquot 406957, cohort CPF1505001	30451	NA	NA	31
THR14_0300_S01	77524444	76194195	61729300.5	54409333.28	100	supratentorial embryonal tumor NOS	17.8	Yes, age < 30 years	male	NA	NA	Cohort_20	CBTTC	http://dx.doi.org/10.24370/SD_BHJXBDQK	Cavatica	CBTTC	7316-158-T, aliquot 398452, cohort CPF1505001	28585	NA	NA	31
THR14_0301_S01	92620802	89999350	67505408.5	58925137.425	100	glioblastoma multiforme	16.2	Yes, age < 30 years	male	NA	NA	Cohort_20	CBTTC	http://dx.doi.org/10.24370/SD_BHJXBDQK	Cavatica	CBTTC	7316-161-T, aliquot 406959, cohort CPF1505001	30820	NA	NA	31
THR14_0302_S01	71965429	46682674	16110999.5	13073461.155	100	glioblastoma multiforme	6.8	Yes, age < 30 years	female	NA	NA	Cohort_20	CBTTC	http://dx.doi.org/10.24370/SD_BHJXBDQK	Cavatica	CBTTC	7316-194-RNA_406978 , cohort CPF1505001	26284	NA	NA	31
THR14_0303_S01	70368710	67566562	45157761	40152347.235	100	glioma	13.5	Yes, age < 30 years	female	NA	NA	Cohort_20	CBTTC	http://dx.doi.org/10.24370/SD_BHJXBDQK	Cavatica	CBTTC	7316-204-T, aliquot 398058, cohort CPF1505001	28527	NA	NA	31
THR14_0304_S01	85666219	84069500	64313045	58063930.5	100	glioblastoma multiforme	16.7	Yes, age < 30 years	female	NA	NA	Cohort_20	CBTTC	http://dx.doi.org/10.24370/SD_BHJXBDQK	Cavatica	CBTTC	7316-255-T, aliquot 401560, cohort CPF1505001	29158	NA	NA	31
THR14_0305_S01	83091171	81460486	64138568.5	57411751.875	100	glioblastoma multiforme	14.4	Yes, age < 30 years	male	NA	NA	Cohort_20	CBTTC	http://dx.doi.org/10.24370/SD_BHJXBDQK	Cavatica	CBTTC	7316-287-T, aliquot 398451, cohort CPF1505001	30555	NA	NA	31
THR14_0306_S01	72728898	71181813	56692921.5	50961667.68	100	glioblastoma multiforme	14.7	Yes, age < 30 years	female	NA	NA	Cohort_20	CBTTC	http://dx.doi.org/10.24370/SD_BHJXBDQK	Cavatica	CBTTC	7316-288-T, aliquot 398450, cohort CPF1505001	28342	NA	NA	31
THR14_0308_S01	84230945	82497973	63205333	56006048.82	100	glioblastoma multiforme	17.7	Yes, age < 30 years	female	NA	NA	Cohort_20	CBTTC	http://dx.doi.org/10.24370/SD_BHJXBDQK	Cavatica	CBTTC	7316-343-T, aliquot 401742, cohort CPF1505001	30018	NA	NA	31
THR14_0309_S01	79034190	77127442	58492406.5	53342336.22	100	glioma	5.2	Yes, age < 30 years	female	NA	NA	Cohort_20	CBTTC	http://dx.doi.org/10.24370/SD_BHJXBDQK	Cavatica	CBTTC	7316-388-T, aliquot 398449, cohort CPF1505001	29366	NA	NA	31
THR14_0310_S01	67624158	65759121	49266243.5	45622908.3	100	glioblastoma multiforme	15.4	Yes, age < 30 years	male	NA	NA	Cohort_20	CBTTC	http://dx.doi.org/10.24370/SD_BHJXBDQK	Cavatica	CBTTC	7316-392-T, aliquot 401743, cohort CPF1505001	27211	NA	NA	31
THR14_0311_S01	90345718	85073457	44989810.5	40267466.07	100	glioblastoma multiforme	11.6	Yes, age < 30 years	female	NA	NA	Cohort_20	CBTTC	http://dx.doi.org/10.24370/SD_BHJXBDQK	Cavatica	CBTTC	7316-409-T, aliquot 398448, cohort CPF1505001	29313	NA	NA	31
THR14_0312_S01	68614327	67078561	51563615.5	47441616.375	100	glioma	18.5	Yes, age < 30 years	male	NA	NA	Cohort_20	CBTTC	http://dx.doi.org/10.24370/SD_BHJXBDQK	Cavatica	CBTTC	7316-445-T, aliquot 401741, cohort CPF1505001	28734	NA	NA	31
THR14_0313_S01	90010854	87827152	65159224.5	59089661.015	100	glioma	7.1	Yes, age < 30 years	male	NA	NA	Cohort_20	CBTTC	http://dx.doi.org/10.24370/SD_BHJXBDQK	Cavatica	CBTTC	7316-466-T, aliquot 401561, cohort CPF1505001	28367	NA	NA	31
THR14_0314_S01	74526792	72733189	52545711	44517190.38	100	supratentorial embryonal tumor NOS	7.6	Yes, age < 30 years	female	NA	NA	Cohort_20	CBTTC	http://dx.doi.org/10.24370/SD_BHJXBDQK	Cavatica	CBTTC	7316-512-T, aliquot 401962, cohort CPF1505001	30761	NA	NA	31
THR14_0315_S01	81047028	78788155	63748908.5	56735943.88	100	supratentorial embryonal tumor NOS	9	Yes, age < 30 years	female	NA	NA	Cohort_20	CBTTC	http://dx.doi.org/10.24370/SD_BHJXBDQK	Cavatica	CBTTC	7316-536-T, aliquot 400788, cohort CPF1505001	30080	NA	NA	31
THR14_0316_S01	65505638	63289361	46658248	42920517.02	100	glioblastoma multiforme	NA	Yes, age < 30 years	female	NA	NA	Cohort_20	CBTTC	http://dx.doi.org/10.24370/SD_BHJXBDQK	Cavatica	CBTTC	7316-619-T, aliquot 400121, cohort CPF1505001	26960	NA	NA	31
THR14_0317_S01	88179706	68101433	23140045	20078833.875	100	glioblastoma multiforme	NA	Yes, age < 30 years	female	NA	NA	Cohort_20	CBTTC	http://dx.doi.org/10.24370/SD_BHJXBDQK	Cavatica	CBTTC	7316-620-T, aliquot 400120, cohort CPF1505001	26363	NA	NA	31
THR14_0318_S01	97672640	93660301	63397167	56934605.04	100	glioblastoma multiforme	NA	Yes, age < 30 years	male	NA	NA	Cohort_20	CBTTC	http://dx.doi.org/10.24370/SD_BHJXBDQK	Cavatica	CBTTC	7316-622-T, aliquot 400789, cohort CPF1505001	29867	NA	NA	31
THR14_0319_S01	79801641	63154540	11568120.5	10069056.54	100	glioblastoma multiforme	NA	Yes, age < 30 years	female	NA	NA	Cohort_20	CBTTC	http://dx.doi.org/10.24370/SD_BHJXBDQK	Cavatica	CBTTC	7316-624-T, aliquot 400268, cohort CPF1505001	22219	NA	NA	31
THR14_0320_S01	74033094	71936773	51465477.5	48298393.5	100	glioblastoma multiforme	1.4	Yes, age < 30 years	male	NA	NA	Cohort_20	CBTTC	http://dx.doi.org/10.24370/SD_BHJXBDQK	Cavatica	CBTTC	7316-716-T, aliquot 400787, cohort CPF1505001	26892	NA	NA	31
THR14_0321_S01	82869060	79619726	54513303.5	49461732	100	supratentorial embryonal tumor NOS	1.8	Yes, age < 30 years	female	NA	NA	Cohort_20	CBTTC	http://dx.doi.org/10.24370/SD_BHJXBDQK	Cavatica	CBTTC	7316-784-T, aliquot 401961, cohort CPF1505001	28685	NA	NA	31
THR14_0322_S01	102631146	57298476	4736750.5	3311814.15	100	glioma	9.8	Yes, age < 30 years	male	NA	NA	Cohort_20	CBTTC	http://dx.doi.org/10.24370/SD_BHJXBDQK	Cavatica	CBTTC	7316-804-T, aliquot 400267, cohort CPF1505001	20523	NA	NA	31
THR14_0323_S01	78952869	46399875	4118672	2955581.78	100	supratentorial embryonal tumor NOS	NA	Yes, age < 30 years	male	NA	NA	Cohort_20	CBTTC	http://dx.doi.org/10.24370/SD_BHJXBDQK	Cavatica	CBTTC	7316-840-T, aliquot 400764, cohort CPF1505001	19844	NA	NA	31
THR14_0324_S01	82199524	80206139	60214284.5	55617595.62	100	glioblastoma multiforme	2.5	Yes, age < 30 years	male	NA	NA	Cohort_20	CBTTC	http://dx.doi.org/10.24370/SD_BHJXBDQK	Cavatica	CBTTC	7316-85-T, aliquot 398059, cohort CPF1505001	28258	NA	NA	31
THR14_0325_S01	77930569	76464335	60626550	51789218.25	100	supratentorial embryonal tumor NOS	1.4	Yes, age < 30 years	male	NA	NA	Cohort_20	CBTTC	http://dx.doi.org/10.24370/SD_BHJXBDQK	Cavatica	CBTTC	7316-87-T, aliquot 401963, cohort CPF1505001	30165	NA	NA	31
THR14_0326_S01	85497014	83411782	61969353.5	55980669.76	100	glioma	10.2	Yes, age < 30 years	female	NA	NA	Cohort_20	CBTTC	http://dx.doi.org/10.24370/SD_BHJXBDQK	Cavatica	CBTTC	7316-870-T, aliquot 398453, cohort CPF1505001	29001	NA	NA	31
THR14_0327_S01	85777427	72111243	31437961	28451064	100	glioblastoma multiforme	11.4	Yes, age < 30 years	female	NA	NA	Cohort_20	CBTTC	http://dx.doi.org/10.24370/SD_BHJXBDQK	Cavatica	CBTTC	7316-942-T, aliquot 400855, cohort CPF1505001	27257	NA	NA	31
THR14_1235_S02	78777318	77053390	57692967.5	50540915.04	100	medulloblastoma	15.2	Yes, age < 30 years	female	White	Not Hispanic or Latino	Cohort_20	CBTTC	http://dx.doi.org/10.24370/SD_BHJXBDQK	Cavatica	CBTTC	7316-333-T, aliquot 398057, cohort CPF1505001	28947	NA	NA	31
THR15_0328_S01	82728616	77800105	35536477	33266162.28	76	osteosarcoma	NA	Yes, age < 30 years	male	NA	NA	Cohort_19	phs000699	http://dx.doi.org/10.1073/pnas.1419260111	dbGaP	phs000699	SRR1701572	25329	NA	NA	35
THR15_0329_S01	86574921	80427928	32403726	30217609.5	76	osteosarcoma	NA	Yes, age < 30 years	female	NA	NA	Cohort_19	phs000699	http://dx.doi.org/10.1073/pnas.1419260111	dbGaP	phs000699	SRR1701812	23636	NA	NA	35
THR15_0330_S01	90912978	84446151	24412970	22198149.96	76	osteosarcoma	NA	Yes, age < 30 years	female	NA	NA	Cohort_19	phs000699	http://dx.doi.org/10.1073/pnas.1419260111	dbGaP	phs000699	SRR1701197	24144	NA	NA	35
THR15_0331_S01	26092969	6085692	3542012.5	3270333.6	76	osteosarcoma	NA	Yes, age < 30 years	female	NA	NA	Cohort_19	phs000699	http://dx.doi.org/10.1073/pnas.1419260111	dbGaP	phs000699	SRR1701090	19759	NA	NA	35
THR15_0332_S01	68445715	24083628	6592782	5462812.35	76	osteosarcoma	NA	Yes, age < 30 years	male	NA	NA	Cohort_19	phs000699	http://dx.doi.org/10.1073/pnas.1419260111	dbGaP	phs000699	SRR1701102	20809	NA	NA	35
THR15_0333_S01	117836240	88561184	8149714.5	7261875.69	76	osteosarcoma	NA	Yes, age < 30 years	male	NA	NA	Cohort_19	phs000699	http://dx.doi.org/10.1073/pnas.1419260111	dbGaP	phs000699	SRR1701511	20424	NA	NA	35
THR15_0334_S01	94511395	88221057	39657284	35762669.64	76	osteosarcoma	NA	Yes, age < 30 years	female	NA	NA	Cohort_19	phs000699	http://dx.doi.org/10.1073/pnas.1419260111	dbGaP	phs000699	SRR1701622	26251	NA	NA	35
THR15_0335_S01	12628520	9854079	1756475	1610737.975	76	osteosarcoma	NA	Yes, age < 30 years	male	NA	NA	Cohort_19	phs000699	http://dx.doi.org/10.1073/pnas.1419260111	dbGaP	phs000699	SRR1701117	16838	NA	NA	35
THR15_0336_S01	86603953	80592630	49753843.5	45691218.545	76	osteosarcoma	NA	Yes, age < 30 years	male	NA	NA	Cohort_19	phs000699	http://dx.doi.org/10.1073/pnas.1419260111	dbGaP	phs000699	SRR1701662	27256	NA	NA	35
THR15_0337_S01	101587548	94775090	52031137.5	47531446.8	76	osteosarcoma	NA	Yes, age < 30 years	male	NA	NA	Cohort_19	phs000699	http://dx.doi.org/10.1073/pnas.1419260111	dbGaP	phs000699	SRR1701796	26623	NA	NA	35
THR15_0338_S01	81951884	75917293	22487296.5	20902399.07	76	osteosarcoma	NA	Yes, age < 30 years	male	NA	NA	Cohort_19	phs000699	http://dx.doi.org/10.1073/pnas.1419260111	dbGaP	phs000699	SRR1701153	22796	NA	NA	35
THR15_0339_S01	92189965	86729038	42197962.5	39553119.6	76	osteosarcoma	NA	Yes, age < 30 years	female	NA	NA	Cohort_19	phs000699	http://dx.doi.org/10.1073/pnas.1419260111	dbGaP	phs000699	SRR1701172	24951	NA	NA	35
THR15_0340_S01	63574179	53480920	8664486.5	7974010.38	76	osteosarcoma	NA	Yes, age < 30 years	female	NA	NA	Cohort_19	phs000699	http://dx.doi.org/10.1073/pnas.1419260111	dbGaP	phs000699	SRR1701307	21157	NA	NA	35
THR15_0341_S01	84630964	78640426	34758316	32616552.93	76	osteosarcoma	NA	Yes, age < 30 years	female	NA	NA	Cohort_19	phs000699	http://dx.doi.org/10.1073/pnas.1419260111	dbGaP	phs000699	SRR1701742	24416	NA	NA	35
THR15_0342_S01	91217527	84970799	28664246.5	25985764.085	76	osteosarcoma	NA	Yes, age < 30 years	female	NA	NA	Cohort_19	phs000699	http://dx.doi.org/10.1073/pnas.1419260111	dbGaP	phs000699	SRR1701291	24456	NA	NA	35
THR15_0343_S01	99948193	90130414	30184976.5	27452101.56	76	osteosarcoma	NA	Yes, age < 30 years	female	NA	NA	Cohort_19	phs000699	http://dx.doi.org/10.1073/pnas.1419260111	dbGaP	phs000699	SRR1701343	25615	NA	NA	35
THR15_0344_S01	88444194	82298436	40721698	37627929.69	76	osteosarcoma	NA	Yes, age < 30 years	male	NA	NA	Cohort_19	phs000699	http://dx.doi.org/10.1073/pnas.1419260111	dbGaP	phs000699	SRR1701527	25340	NA	NA	35
THR15_0345_S01	102453106	95774881	58272508.5	53302515.6	76	osteosarcoma	NA	Yes, age < 30 years	female	NA	NA	Cohort_19	phs000699	http://dx.doi.org/10.1073/pnas.1419260111	dbGaP	phs000699	SRR1701405	26826	NA	NA	35
THR15_0346_S01	93065053	85842910	25339207.5	22843416.285	76	osteosarcoma	NA	Yes, age < 30 years	male	NA	NA	Cohort_19	phs000699	http://dx.doi.org/10.1073/pnas.1419260111	dbGaP	phs000699	SRR1701473	24467	NA	NA	35
THR15_0347_S01	96713453	89716263	41954426	38165169.735	76	osteosarcoma	NA	Yes, age < 30 years	female	NA	NA	Cohort_19	phs000699	http://dx.doi.org/10.1073/pnas.1419260111	dbGaP	phs000699	SRR1701556	27287	NA	NA	35
THR15_0348_S01	87894524	62333535	39782011.5	37828803.87	76	osteosarcoma	NA	Yes, age < 30 years	male	NA	NA	Cohort_19	phs000699	http://dx.doi.org/10.1073/pnas.1419260111	dbGaP	phs000699	SRR1701454	25233	NA	NA	35
THR15_0349_S01	121144205	112848598	62280977	57004608.28	76	osteosarcoma	NA	Yes, age < 30 years	female	NA	NA	Cohort_19	phs000699	http://dx.doi.org/10.1073/pnas.1419260111	dbGaP	phs000699	SRR1701435	27926	NA	NA	35
THR15_0350_S01	70508908	55231286	30581286.5	28917348.72	76	osteosarcoma	NA	Yes, age < 30 years	female	NA	NA	Cohort_19	phs000699	http://dx.doi.org/10.1073/pnas.1419260111	dbGaP	phs000699	SRR1701327	24300	NA	NA	35
THR15_0351_S01	92008725	86257426	10206652	9327310.775	76	osteosarcoma	NA	Yes, age < 30 years	male	NA	NA	Cohort_19	phs000699	http://dx.doi.org/10.1073/pnas.1419260111	dbGaP	phs000699	SRR1701598	20460	NA	NA	35
THR15_0352_S01	85216230	78938652	24916265.5	22692772.89	76	osteosarcoma	NA	Yes, age < 30 years	female	NA	NA	Cohort_19	phs000699	http://dx.doi.org/10.1073/pnas.1419260111	dbGaP	phs000699	SRR1701256	22502	NA	NA	35
THR15_0353_S01	101733187	93511435	29975545	26843199.32	76	osteosarcoma	NA	Yes, age < 30 years	male	NA	NA	Cohort_19	phs000699	http://dx.doi.org/10.1073/pnas.1419260111	dbGaP	phs000699	SRR1701777	25934	NA	NA	35
THR15_0354_S01	94132563	87919162	55004589.5	52083741.45	76	osteosarcoma	NA	Yes, age < 30 years	male	NA	NA	Cohort_19	phs000699	http://dx.doi.org/10.1073/pnas.1419260111	dbGaP	phs000699	SRR1701638	25386	NA	NA	35
THR15_0355_S01	91653360	82521822	30704926.5	27226843	76	osteosarcoma	NA	Yes, age < 30 years	female	NA	NA	Cohort_19	phs000699	http://dx.doi.org/10.1073/pnas.1419260111	dbGaP	phs000699	SRR1701369	25363	NA	NA	35
THR15_0356_S01	86337401	81104449	53688307	50189000.4	76	osteosarcoma	NA	Yes, age < 30 years	female	NA	NA	Cohort_19	phs000699	http://dx.doi.org/10.1073/pnas.1419260111	dbGaP	phs000699	SRR1701828	26173	NA	NA	35
THR15_0357_S01	88421021	83428859	57939721.5	54747609.15	76	osteosarcoma	NA	Yes, age < 30 years	male	NA	NA	Cohort_19	phs000699	http://dx.doi.org/10.1073/pnas.1419260111	dbGaP	phs000699	SRR1701489	24912	NA	NA	35
THR15_0358_S01	112647353	104742270	20869236.5	19466663.2	76	osteosarcoma	NA	Yes, age < 30 years	male	NA	NA	Cohort_19	phs000699	http://dx.doi.org/10.1073/pnas.1419260111	dbGaP	phs000699	SRR1701272	22104	NA	NA	35
THR15_0359_S01	95910208	89946638	42730012.5	38511744.03	76	osteosarcoma	NA	Yes, age < 30 years	male	NA	NA	Cohort_19	phs000699	http://dx.doi.org/10.1073/pnas.1419260111	dbGaP	phs000699	SRR1701137	27141	NA	NA	35
THR15_0360_S01	70950119	60706638	29382604.5	27727890.19	76	osteosarcoma	NA	Yes, age < 30 years	male	NA	NA	Cohort_19	phs000699	http://dx.doi.org/10.1073/pnas.1419260111	dbGaP	phs000699	SRR1701687	24540	NA	NA	35
THR15_0361_S01	61280599	56397419	34519507.5	32502802.255	76	osteosarcoma	NA	Yes, age < 30 years	male	NA	NA	Cohort_19	phs000699	http://dx.doi.org/10.1073/pnas.1419260111	dbGaP	phs000699	SRR1701708	24036	NA	NA	35
THR15_0362_S01	100063011	94497303	49049774.5	46265300.64	76	osteosarcoma	NA	Yes, age < 30 years	male	NA	NA	Cohort_19	phs000699	http://dx.doi.org/10.1073/pnas.1419260111	dbGaP	phs000699	SRR1701216	26021	NA	NA	35
THR17_0387_S01	78780009	74623622	61558759.5	41363913.13	100	medulloblastoma	5	Yes, age < 30 years	male	NA	NA	Cohort_34	EGAD00001000158	http://dx.doi.org/10.1038/nature11327	EGA	EGAD00001000158	EGAZ00001000198_81MHLABXX_2_withJunctionsOnGenome_dupsFlagged, MB-0182, MYC-2	32326	NA	NA	17
THR17_0388_S01	63512958	59236631	43188339.5	32203499.265	100	medulloblastoma	29	Yes, age < 30 years	male	NA	NA	Cohort_34	EGAD00001000158	http://dx.doi.org/10.1038/nature11327	EGA	EGAD00001000158	EGAZ00001000199_81MHLABXX_4_withJunctionsOnGenome_dupsFlagged, MB-412, MYC-4	29489	NA	NA	17
THR17_0389_S01	73575453	69369578	59163140	42270336	100	medulloblastoma	3	Yes, age < 30 years	male	NA	NA	Cohort_34	EGAD00001000158	http://dx.doi.org/10.1038/nature11327	EGA	EGAD00001000158	EGAZ00001000200_81MHLABXX_5_withJunctionsOnGenome_dupsFlagged, MB-549, MYC-5	31382	NA	NA	17
THR17_0390_S01	66614029	62850262	56572072.5	41576822.85	100	medulloblastoma	7	Yes, age < 30 years	male	NA	NA	Cohort_34	EGAD00001000158	http://dx.doi.org/10.1038/nature11327	EGA	EGAD00001000158	EGAZ00001000201_81MHLABXX_6_withJunctionsOnGenome_dupsFlagged, MB-591, MYC-6	32030	NA	NA	17
THR17_0391_S01	72846606	68544794	60123290.5	43158770.54	100	medulloblastoma	4	Yes, age < 30 years	male	NA	NA	Cohort_34	EGAD00001000158	http://dx.doi.org/10.1038/nature11327	EGA	EGAD00001000158	EGAZ00001000202_81MHLABXX_8_withJunctionsOnGenome_dupsFlagged, MB-759, MYC-8	33802	NA	NA	17
THR17_0392_S01	84452915	78897036	65718603	50208552.4	100	medulloblastoma	4.5	Yes, age < 30 years	male	NA	NA	Cohort_34	EGAD00001000158	http://dx.doi.org/10.1038/nature11327	EGA	EGAD00001000158	EGAZ00001000212_81CMBABXX_3_withJunctionsOnGenome_dupsFlagged, MB-0586, Primary/Met-10	32027	NA	NA	17
THR17_0393_S01	91303966	85976641	76717387.5	51783308.22	100	medulloblastoma	4	Yes, age < 30 years	female	NA	NA	Cohort_34	EGAD00001000158	http://dx.doi.org/10.1038/nature11327	EGA	EGAD00001000158	EGAZ00001000218_81MAGABXX_3_withJunctionsOnGenome_dupsFlagged, MB-0329, GroupC-1	32777	NA	NA	17
THR17_0394_S01	72157614	67719549	59466900	43614031.26	100	medulloblastoma	8	Yes, age < 30 years	male	NA	NA	Cohort_34	EGAD00001000158	http://dx.doi.org/10.1038/nature11327	EGA	EGAD00001000158	EGAZ00001000219_81MAGABXX_4_withJunctionsOnGenome_dupsFlagged, MB-0333, GroupC-2	30162	NA	NA	17
THR17_0395_S01	95319239	89195867	71838056.5	49482605.075	100	medulloblastoma	4.9	Yes, age < 30 years	male	NA	NA	Cohort_34	EGAD00001000158	http://dx.doi.org/10.1038/nature11327	EGA	EGAD00001000158	EGAZ00001000221_81MAGABXX_6_withJunctionsOnGenome_dupsFlagged, MB-0511, GroupC-4	31600	NA	NA	17
THR17_0396_S01	94575905	87919038	71959600.5	53568765.585	100	medulloblastoma	3.2	Yes, age < 30 years	male	NA	NA	Cohort_34	EGAD00001000158	http://dx.doi.org/10.1038/nature11327	EGA	EGAD00001000158	EGAZ00001000223_81MAGABXX_8_withJunctionsOnGenome_dupsFlagged, MB-0532, GroupC-6	31322	NA	NA	17
THR17_0397_S01	67622792	63628667	55714713.5	42712013.995	100	medulloblastoma	NA	Yes, age < 30 years	NA	NA	NA	Cohort_34	EGAD00001000158	http://dx.doi.org/10.1038/nature11327	EGA	EGAD00001000158	EGAZ00001000226_81MAGABXX_1_withJunctionsOnGenome_dupsFlagged, MB-0594, GroupC-9	31176	NA	NA	17
THR17_0398_S01	85219997	80237140	71338700	50572807.19	100	medulloblastoma	4	Yes, age < 30 years	male	NA	NA	Cohort_34	EGAD00001000158	http://dx.doi.org/10.1038/nature11327	EGA	EGAD00001000158	EGAZ00001000227_81MAGABXX_2_withJunctionsOnGenome_dupsFlagged, MB-0607, GroupC-10	33596	NA	NA	17
THR17_0399_S01	62423537	59555879	51189940.5	39066942.33	100	medulloblastoma	4	Yes, age < 30 years	male	NA	NA	Cohort_34	EGAD00001000158	http://dx.doi.org/10.1038/nature11327	EGA	EGAD00001000158	EGAZ00001000232_81MK3ABXX_3_withJunctionsOnGenome_dupsFlagged, MB-0439, GroupD-5	30207	NA	NA	17
THR17_0400_S01	83229145	78828617	66561390.5	47586602.03	100	medulloblastoma	11	Yes, age < 30 years	male	NA	NA	Cohort_34	EGAD00001000158	http://dx.doi.org/10.1038/nature11327	EGA	EGAD00001000158	EGAZ00001000233_81MK3ABXX_4_withJunctionsOnGenome_dupsFlagged, MB-0447, GroupD-6	31490	NA	NA	17
THR17_0401_S01	78062548	73562295	43738259	31860880.8	100	medulloblastoma	8	Yes, age < 30 years	male	NA	NA	Cohort_34	EGAD00001000158	http://dx.doi.org/10.1038/nature11327	EGA	EGAD00001000158	EGAZ00001000236_81MK3ABXX_7_withJunctionsOnGenome_dupsFlagged, MB-0569, GroupD-9	31607	NA	NA	17
THR17_0402_S01	54547842	52216083	47853685.5	35397038.07	100	medulloblastoma	9	Yes, age < 30 years	female	NA	NA	Cohort_34	EGAD00001000158	http://dx.doi.org/10.1038/nature11327	EGA	EGAD00001000158	EGAZ00001000237_81MK3ABXX_8_withJunctionsOnGenome_dupsFlagged, MB-0600, GroupD-10	30336	NA	NA	17
THR17_0403_S01	88540428	82820782	38666856	25389514.5	100	medulloblastoma	10	Yes, age < 30 years	male	NA	NA	Cohort_34	EGAD00001000158	http://dx.doi.org/10.1038/nature11327	EGA	EGAD00001000158	EGAZ00001000235_81MK3ABXX_6_withJunctionsOnGenome_dupsFlagged, MB-0563, GroupD-8	29075	NA	NA	17
THR18_0404_S01	73232187	69051288	64005156	52515735.16	51	medulloblastoma	8	Yes, age < 30 years	male	NA	NA	Cohort_42	EGAD00001000328	http://dx.doi.org/10.1038/nature11284	EGA	EGAD00001000328	EGAR00001049879_RNA_tumor_ICGC_MB26	32942	NA	NA	6
THR18_0405_S01	74585083	70310418	50460586	36001748.225	51	medulloblastoma	4	Yes, age < 30 years	female	NA	NA	Cohort_42	EGAD00001000328	http://dx.doi.org/10.1038/nature11284	EGA	EGAD00001000328	EGAR00001049884_RNA_tumor_ICGC_MB35	42800	NA	NA	6
THR18_0406_S01	99906770	94303211	79362762	68455316.64	51	medulloblastoma	1	Yes, age < 30 years	female	NA	NA	Cohort_42	EGAD00001000328	http://dx.doi.org/10.1038/nature11284	EGA	EGAD00001000328	EGAR00001049886_RNA_tumor_ICGC_MB37	33111	NA	NA	6
THR18_0407_S01	96492084	93076962	49432268	41424865.77	51	medulloblastoma	6	Yes, age < 30 years	male	NA	NA	Cohort_42	EGAD00001000328	http://dx.doi.org/10.1038/nature11284	EGA	EGAD00001000328	EGAR00001049887_RNA_tumor_ICGC_MB38	38139	NA	NA	6
THR18_0408_S01	100590047	95369239	65474324	44762800.05	51	medulloblastoma	3	Yes, age < 30 years	male	NA	NA	Cohort_42	EGAD00001000328	http://dx.doi.org/10.1038/nature11284	EGA	EGAD00001000328	EGAR00001049889_RNA_tumor_ICGC_MB45	42406	NA	NA	6
THR18_0409_S01	95181162	91506740	58012352	51518605.995	51	medulloblastoma	10	Yes, age < 30 years	male	NA	NA	Cohort_42	EGAD00001000328	http://dx.doi.org/10.1038/nature11284	EGA	EGAD00001000328	EGAR00001049891_RNA_tumor_ICGC_MB49	32481	NA	NA	6
THR19_0440_S01	77322535	74946957	46607328	34059109.95	51	glioma	23	Yes, age < 30 years	female	NA	NA	Cohort_28	EGAD00001000617	http://dx.doi.org/10.1038/ng.2682, http://dx.doi.org/10.1016/j.cell.2013.09.042	EGA	EGAD00001000617	EGAR00001124529_RNA-seq_PAIRED_ICGC_PA20_s_120110_6	31911	NA	NA	23
THR19_0441_S01	89685682	87550412	56887043	46382432.8	51	glioma	2	Yes, age < 30 years	male	NA	NA	Cohort_28	EGAD00001000617	http://dx.doi.org/10.1038/ng.2682, http://dx.doi.org/10.1016/j.cell.2013.09.042	EGA	EGAD00001000617	EGAR00001124530_RNA-seq_PAIRED_ICGC_PA24_s_120110_4	32105	NA	NA	23
THR19_0442_S01	65260912	60504875	51036861	43586325.51	51	glioma	3	Yes, age < 30 years	male	NA	NA	Cohort_28	EGAD00001000617	http://dx.doi.org/10.1038/ng.2682, http://dx.doi.org/10.1016/j.cell.2013.09.042	EGA	EGAD00001000617	EGAR00001124531_RNA-seq_PAIRED_ICGC_PA25_s_111201_2b	30235	NA	NA	23
THR19_0443_S01	48790342	46404467	31922957	28049696.535	51	glioma	2	Yes, age < 30 years	male	NA	NA	Cohort_28	EGAD00001000617	http://dx.doi.org/10.1038/ng.2682, http://dx.doi.org/10.1016/j.cell.2013.09.042	EGA	EGAD00001000617	EGAR00001124532_RNA-seq_PAIRED_ICGC_PA34_s_110809_4	29083	NA	NA	23
THR19_0444_S01	69326847	65827412	46165237	40541243.1	51	glioma	9	Yes, age < 30 years	male	NA	NA	Cohort_28	EGAD00001000617	http://dx.doi.org/10.1038/ng.2682, http://dx.doi.org/10.1016/j.cell.2013.09.042	EGA	EGAD00001000617	EGAR00001124533_RNA-seq_PAIRED_ICGC_PA37_s_110809_2	30011	NA	NA	23
THR19_0445_S01	155481719	148565814	100899859	77456080.56	51	glioma	15	Yes, age < 30 years	female	NA	NA	Cohort_28	EGAD00001000617	http://dx.doi.org/10.1038/ng.2682, http://dx.doi.org/10.1016/j.cell.2013.09.042	EGA	EGAD00001000617	EGAR00001124534_RNA-seq_PAIRED_ICGC_PA41_s_110818_1	36185	NA	NA	23
THR19_0446_S01	126780269	122108708	72304463	63051988.065	51	glioma	3	Yes, age < 30 years	male	NA	NA	Cohort_28	EGAD00001000617	http://dx.doi.org/10.1038/ng.2682, http://dx.doi.org/10.1016/j.cell.2013.09.042	EGA	EGAD00001000617	EGAR00001124535_RNA-seq_PAIRED_ICGC_PA42_s_110908_3	33486	NA	NA	23
THR19_0447_S01	144084399	138262980	80465320	73148569.92	51	glioma	9	Yes, age < 30 years	male	NA	NA	Cohort_28	EGAD00001000617	http://dx.doi.org/10.1038/ng.2682, http://dx.doi.org/10.1016/j.cell.2013.09.042	EGA	EGAD00001000617	EGAR00001124536_RNA-seq_PAIRED_ICGC_PA46_s_110818_2	31416	NA	NA	23
THR19_0449_S01	82046774	76502519	62587002	56012121.88	51	glioma	10	Yes, age < 30 years	male	NA	NA	Cohort_28	EGAD00001000617	http://dx.doi.org/10.1038/ng.2682, http://dx.doi.org/10.1016/j.cell.2013.09.042	EGA	EGAD00001000617	EGAR00001124538_RNA-seq_PAIRED_ICGC_PA53_s_111201_1a	29555	NA	NA	23
THR19_0450_S01	133116899	119941076	102761916	91118159.355	51	glioma	5	Yes, age < 30 years	female	NA	NA	Cohort_28	EGAD00001000617	http://dx.doi.org/10.1038/ng.2682, http://dx.doi.org/10.1016/j.cell.2013.09.042	EGA	EGAD00001000617	EGAR00001124539_RNA-seq_PAIRED_ICGC_PA55_s_111201_2b	32080	NA	NA	23
THR19_0451_S01	87969229	82885469	62512777	55355741.865	51	glioma	9	Yes, age < 30 years	male	NA	NA	Cohort_28	EGAD00001000617	http://dx.doi.org/10.1038/ng.2682, http://dx.doi.org/10.1016/j.cell.2013.09.042	EGA	EGAD00001000617	EGAR00001124540_RNA-seq_PAIRED_ICGC_PA56_s_111201_3b	29456	NA	NA	23
THR19_0452_S01	112836599	105321406	88573380	79413786.75	51	glioma	13	Yes, age < 30 years	male	NA	NA	Cohort_28	EGAD00001000617	http://dx.doi.org/10.1038/ng.2682, http://dx.doi.org/10.1016/j.cell.2013.09.042	EGA	EGAD00001000617	EGAR00001124541_RNA-seq_PAIRED_ICGC_PA58_s_111201_4a	31118	NA	NA	23
THR19_0453_S01	94054565	87994074	75258707	66697691.31	51	glioma	5	Yes, age < 30 years	female	NA	NA	Cohort_28	EGAD00001000617	http://dx.doi.org/10.1038/ng.2682, http://dx.doi.org/10.1016/j.cell.2013.09.042	EGA	EGAD00001000617	EGAR00001124542_RNA-seq_PAIRED_ICGC_PA59_s_111201_4b	30968	NA	NA	23
THR19_0454_S01	118793183	109902633	85641561	74997756.24	51	glioma	4	Yes, age < 30 years	female	NA	NA	Cohort_28	EGAD00001000617	http://dx.doi.org/10.1038/ng.2682, http://dx.doi.org/10.1016/j.cell.2013.09.042	EGA	EGAD00001000617	EGAR00001124543_RNA-seq_PAIRED_ICGC_PA62_s_111201_5b	31435	NA	NA	23
THR19_0455_S01	106348056	98981437	87499474	74448966.24	51	glioma	17	Yes, age < 30 years	female	NA	NA	Cohort_28	EGAD00001000617	http://dx.doi.org/10.1038/ng.2682, http://dx.doi.org/10.1016/j.cell.2013.09.042	EGA	EGAD00001000617	EGAR00001124544_RNA-seq_PAIRED_ICGC_PA63_s_111201_5a	31965	NA	NA	23
THR19_0456_S01	106419155	100139848	73882198	66827795.46	51	glioma	4	Yes, age < 30 years	male	NA	NA	Cohort_28	EGAD00001000617	http://dx.doi.org/10.1038/ng.2682, http://dx.doi.org/10.1016/j.cell.2013.09.042	EGA	EGAD00001000617	EGAR00001124545_RNA-seq_PAIRED_ICGC_PA64_s_111201_6a	30409	NA	NA	23
THR19_0457_S01	106644178	99371852	78000810	69533013.48	51	glioma	16	Yes, age < 30 years	male	NA	NA	Cohort_28	EGAD00001000617	http://dx.doi.org/10.1038/ng.2682, http://dx.doi.org/10.1016/j.cell.2013.09.042	EGA	EGAD00001000617	EGAR00001124546_RNA-seq_PAIRED_ICGC_PA65_s_111201_6b	30455	NA	NA	23
THR19_0458_S01	113681487	103945027	77096772	61039528	51	glioma	6	Yes, age < 30 years	female	NA	NA	Cohort_28	EGAD00001000617	http://dx.doi.org/10.1038/ng.2682, http://dx.doi.org/10.1016/j.cell.2013.09.042	EGA	EGAD00001000617	EGAR00001124547_RNA-seq_PAIRED_ICGC_PA69_s_111201_7b	35852	NA	NA	23
THR19_0459_S01	98595150	92295829	61124456	51589184.195	51	glioma	6	Yes, age < 30 years	male	NA	NA	Cohort_28	EGAD00001000617	http://dx.doi.org/10.1038/ng.2682, http://dx.doi.org/10.1016/j.cell.2013.09.042	EGA	EGAD00001000617	EGAR00001124548_RNA-seq_PAIRED_ICGC_PA70_s_111201_7a	32112	NA	NA	23
THR19_0460_S01	91875302	84428425	70128750	64292266.14	51	glioma	2	Yes, age < 30 years	female	NA	NA	Cohort_28	EGAD00001000617	http://dx.doi.org/10.1038/ng.2682, http://dx.doi.org/10.1016/j.cell.2013.09.042	EGA	EGAD00001000617	EGAR00001124549_RNA-seq_PAIRED_ICGC_PA71_s_111201_8a	29275	NA	NA	23
THR19_0461_S01	139365657	128040139	103015102	91798584.68	51	glioma	9	Yes, age < 30 years	male	NA	NA	Cohort_28	EGAD00001000617	http://dx.doi.org/10.1038/ng.2682, http://dx.doi.org/10.1016/j.cell.2013.09.042	EGA	EGAD00001000617	EGAR00001124550_RNA-seq_PAIRED_ICGC_PA73_s_111201_8b	32878	NA	NA	23
THR19_0462_S01	97768379	92137531	74420937	67271873.04	51	glioma	6	Yes, age < 30 years	male	NA	NA	Cohort_28	EGAD00001000617	http://dx.doi.org/10.1038/ng.2682, http://dx.doi.org/10.1016/j.cell.2013.09.042	EGA	EGAD00001000617	EGAR00001124551_RNA-seq_PAIRED_ICGC_PA79_s_111201_1a	29511	NA	NA	23
THR19_0463_S01	126327628	119682190	100875176	82041988.455	51	glioma	14	Yes, age < 30 years	male	NA	NA	Cohort_28	EGAD00001000617	http://dx.doi.org/10.1038/ng.2682, http://dx.doi.org/10.1016/j.cell.2013.09.042	EGA	EGAD00001000617	EGAR00001124552_RNA-seq_PAIRED_ICGC_PA81_s_111201_2a	33281	NA	NA	23
THR20_0481_S01	85263077	76340556	66502035	24134136.96	51	medulloblastoma	17	Yes, age < 30 years	male	NA	NA	Cohort_18	EGAD00001001620	http://dx.doi.org/10.1016/j.cell.2013.09.042, http://dx.doi.org/10.1038/nature11284	EGA	EGAD00001001620	EGAR00001049871_RNA_tumor_ICGC_MB15	34927	NA	NA	39
THR20_0482_S01	91951719	81301385	57407383	26290684.275	51	medulloblastoma	3	Yes, age < 30 years	male	NA	NA	Cohort_18	EGAD00001001620	http://dx.doi.org/10.1016/j.cell.2013.09.042, http://dx.doi.org/10.1038/nature11284	EGA	EGAD00001001620	EGAR00001049872_RNA_tumor_ICGC_MB16	31708	NA	NA	39
THR20_0483_S01	108252505	101678579	85032699	66865449.465	51	medulloblastoma	6	Yes, age < 30 years	female	NA	NA	Cohort_18	EGAD00001001620	http://dx.doi.org/10.1016/j.cell.2013.09.042, http://dx.doi.org/10.1038/nature11284	EGA	EGAD00001001620	EGAR00001049874_RNA_tumor_ICGC_MB1	34285	NA	NA	39
THR20_0484_S01	123543698	117271249	103449267	77503842.41	51	medulloblastoma	9	Yes, age < 30 years	female	NA	NA	Cohort_18	EGAD00001001620	http://dx.doi.org/10.1016/j.cell.2013.09.042, http://dx.doi.org/10.1038/nature11284	EGA	EGAD00001001620	EGAR00001049875_RNA_tumor_ICGC_MB20	36003	NA	NA	39
THR20_0485_S01	89794392	83783277	71631297	62476877.175	51	medulloblastoma	4	Yes, age < 30 years	female	NA	NA	Cohort_18	EGAD00001001620	http://dx.doi.org/10.1016/j.cell.2013.09.042, http://dx.doi.org/10.1038/nature11284	EGA	EGAD00001001620	EGAR00001049876_RNA_tumor_ICGC_MB21	30051	NA	NA	39
THR20_0486_S01	108296900	102277146	90151024	76144419.12	51	medulloblastoma	10	Yes, age < 30 years	female	NA	NA	Cohort_18	EGAD00001001620	http://dx.doi.org/10.1016/j.cell.2013.09.042, http://dx.doi.org/10.1038/nature11284	EGA	EGAD00001001620	EGAR00001049877_RNA_tumor_ICGC_MB23	33631	NA	NA	39
THR20_0487_S01	69797885	66136808	63329847	46890707.85	51	medulloblastoma	7	Yes, age < 30 years	male	NA	NA	Cohort_18	EGAD00001001620	http://dx.doi.org/10.1016/j.cell.2013.09.042, http://dx.doi.org/10.1038/nature11284	EGA	EGAD00001001620	EGAR00001049878_RNA_tumor_ICGC_MB24	33895	NA	NA	39
THR20_0488_S01	99602404	96713579	64392853	56056480.755	51	medulloblastoma	7	Yes, age < 30 years	male	NA	NA	Cohort_18	EGAD00001001620	http://dx.doi.org/10.1016/j.cell.2013.09.042, http://dx.doi.org/10.1038/nature11284	EGA	EGAD00001001620	EGAR00001049880_RNA_tumor_ICGC_MB2	34138	NA	NA	39
THR20_0489_S01	79515663	74581566	62972396	55538701.1	51	medulloblastoma	14	Yes, age < 30 years	female	NA	NA	Cohort_18	EGAD00001001620	http://dx.doi.org/10.1016/j.cell.2013.09.042, http://dx.doi.org/10.1038/nature11284	EGA	EGAD00001001620	EGAR00001049881_RNA_tumor_ICGC_MB31	30522	NA	NA	39
THR20_0490_S01	93880344	87456429	74229981	62602754.28	51	medulloblastoma	8	Yes, age < 30 years	female	NA	NA	Cohort_18	EGAD00001001620	http://dx.doi.org/10.1016/j.cell.2013.09.042, http://dx.doi.org/10.1038/nature11284	EGA	EGAD00001001620	EGAR00001049882_RNA_tumor_ICGC_MB32	33379	NA	NA	39
THR20_0491_S01	83344000	81118869	56147519	45314647.74	51	medulloblastoma	13	Yes, age < 30 years	female	NA	NA	Cohort_18	EGAD00001001620	http://dx.doi.org/10.1016/j.cell.2013.09.042, http://dx.doi.org/10.1038/nature11284	EGA	EGAD00001001620	EGAR00001049883_RNA_tumor_ICGC_MB34	32201	NA	NA	39
THR20_0492_S01	87524264	86316844	47667534	40911231.045	51	medulloblastoma	4	Yes, age < 30 years	male	NA	NA	Cohort_18	EGAD00001001620	http://dx.doi.org/10.1016/j.cell.2013.09.042, http://dx.doi.org/10.1038/nature11284	EGA	EGAD00001001620	EGAR00001049885_RNA_tumor_ICGC_MB36	30526	NA	NA	39
THR20_0493_S01	77692068	75590888	53627230	42317113.96	51	medulloblastoma	4	Yes, age < 30 years	male	NA	NA	Cohort_18	EGAD00001001620	http://dx.doi.org/10.1016/j.cell.2013.09.042, http://dx.doi.org/10.1038/nature11284	EGA	EGAD00001001620	EGAR00001049888_RNA_tumor_ICGC_MB39	33547	NA	NA	39
THR20_0494_S01	74733048	71529425	49132635	41808432.9	51	medulloblastoma	6	Yes, age < 30 years	female	NA	NA	Cohort_18	EGAD00001001620	http://dx.doi.org/10.1016/j.cell.2013.09.042, http://dx.doi.org/10.1038/nature11284	EGA	EGAD00001001620	EGAR00001049890_RNA_tumor_ICGC_MB46	37330	NA	NA	39
THR20_0495_S01	101966663	96580902	77500697	68631268.86	51	medulloblastoma	10	Yes, age < 30 years	female	NA	NA	Cohort_18	EGAD00001001620	http://dx.doi.org/10.1016/j.cell.2013.09.042, http://dx.doi.org/10.1038/nature11284	EGA	EGAD00001001620	EGAR00001049892_RNA_tumor_ICGC_MB50	30700	NA	NA	39
THR20_0496_S01	92485505	85494180	75540987	60586609.5	51	medulloblastoma	7	Yes, age < 30 years	male	NA	NA	Cohort_18	EGAD00001001620	http://dx.doi.org/10.1016/j.cell.2013.09.042, http://dx.doi.org/10.1038/nature11284	EGA	EGAD00001001620	EGAR00001049893_RNA_tumor_ICGC_MB51	32531	NA	NA	39
THR20_0497_S01	72262260	68170957	63659950	50013656.8	51	medulloblastoma	6	Yes, age < 30 years	female	NA	NA	Cohort_18	EGAD00001001620	http://dx.doi.org/10.1016/j.cell.2013.09.042, http://dx.doi.org/10.1038/nature11284	EGA	EGAD00001001620	EGAR00001049894_RNA_tumor_ICGC_MB5	32876	NA	NA	39
THR20_0498_S01	83333339	81171038	61841976	43783688.395	51	medulloblastoma	14	Yes, age < 30 years	female	NA	NA	Cohort_18	EGAD00001001620	http://dx.doi.org/10.1016/j.cell.2013.09.042, http://dx.doi.org/10.1038/nature11284	EGA	EGAD00001001620	EGAR00001049895_RNA_tumor_ICGC_MB6	34853	NA	NA	39
THR20_0499_S01	198486001	191092266	73829676	50165414.705	51	medulloblastoma	9	Yes, age < 30 years	female	NA	NA	Cohort_18	EGAD00001001620	http://dx.doi.org/10.1016/j.cell.2013.09.042, http://dx.doi.org/10.1038/nature11284	EGA	EGAD00001001620	EGAR00001352522_RNA-Seq_paired-end_ICGC_MB176_s_130514_2	34692	NA	NA	39
THR20_0500_S01	204869610	197475309	106801967	61137777.155	51	medulloblastoma	NA	Yes, age < 30 years	NA	NA	NA	Cohort_18	EGAD00001001620	http://dx.doi.org/10.1016/j.cell.2013.09.042, http://dx.doi.org/10.1038/nature11284	EGA	EGAD00001001620	EGAR00001352523_RNA-Seq_paired-end_ICGC_MB200_s_130611_7	35330	NA	NA	39
THR20_0501_S01	199865101	193344635	109296981	50756091.06	51	medulloblastoma	1	Yes, age < 30 years	male	NA	NA	Cohort_18	EGAD00001001620	http://dx.doi.org/10.1016/j.cell.2013.09.042, http://dx.doi.org/10.1038/nature11284	EGA	EGAD00001001620	EGAR00001352526_RNA-Seq_paired-end_ICGC_MB28_s_131010_7	34532	NA	NA	39
THR20_0502_S01	223942800	211932091	69017099	52390938.6	51	medulloblastoma	5	Yes, age < 30 years	female	NA	NA	Cohort_18	EGAD00001001620	http://dx.doi.org/10.1016/j.cell.2013.09.042, http://dx.doi.org/10.1038/nature11284	EGA	EGAD00001001620	EGAR00001352529_RNA-Seq_paired-end_ICGC_MB206_s_130705_8	32896	NA	NA	39
THR20_0503_S01	194231002	189307077	139764240	56280510.49	51	medulloblastoma	8	Yes, age < 30 years	male	NA	NA	Cohort_18	EGAD00001001620	http://dx.doi.org/10.1016/j.cell.2013.09.042, http://dx.doi.org/10.1038/nature11284	EGA	EGAD00001001620	EGAR00001352536_RNA-Seq_paired-end_MB-1M21_s_140401_5	37697	NA	NA	39
THR20_0504_S01	197136454	193991340	152333722	59676652	51	medulloblastoma	NA	Yes, age < 30 years	NA	NA	NA	Cohort_18	EGAD00001001620	http://dx.doi.org/10.1016/j.cell.2013.09.042, http://dx.doi.org/10.1038/nature11284	EGA	EGAD00001001620	EGAR00001352537_RNA-Seq_paired-end_MB-4M23_s_140401_3	37061	NA	NA	39
THR20_0505_S01	198738586	195239669	136593123	61111848.45	51	medulloblastoma	NA	Yes, age < 30 years	NA	NA	NA	Cohort_18	EGAD00001001620	http://dx.doi.org/10.1016/j.cell.2013.09.042, http://dx.doi.org/10.1038/nature11284	EGA	EGAD00001001620	EGAR00001352538_RNA-Seq_paired-end_MB-4M26_s_140401_6	36948	NA	NA	39
THR20_0506_S01	183401531	176643334	129967171	40586649.075	51	medulloblastoma	NA	Yes, age < 30 years	NA	NA	NA	Cohort_18	EGAD00001001620	http://dx.doi.org/10.1016/j.cell.2013.09.042, http://dx.doi.org/10.1038/nature11284	EGA	EGAD00001001620	EGAR00001352539_RNA-Seq_paired-end_MB-4M77_s_140401_4	36708	NA	NA	39
THR20_0507_S01	208054457	204466654	140594911	88319520.835	51	medulloblastoma	13	Yes, age < 30 years	female	NA	NA	Cohort_18	EGAD00001001620	http://dx.doi.org/10.1016/j.cell.2013.09.042, http://dx.doi.org/10.1038/nature11284	EGA	EGAD00001001620	EGAR00001352541_RNA-Seq_paired-end_ICGC_MB19_s_131010_4	36502	NA	NA	39
THR20_0508_S01	239388465	224994107	65560575	47316329.35	51	medulloblastoma	18	Yes, age < 30 years	male	NA	NA	Cohort_18	EGAD00001001620	http://dx.doi.org/10.1016/j.cell.2013.09.042, http://dx.doi.org/10.1038/nature11284	EGA	EGAD00001001620	EGAR00001352546_RNA-Seq_paired-end_ICGC_MB64_s_130308_8	33484	NA	NA	39
THR20_0509_S01	204949068	200834655	165444465	61754954.25	51	medulloblastoma	NA	Yes, age < 30 years	NA	NA	NA	Cohort_18	EGAD00001001620	http://dx.doi.org/10.1016/j.cell.2013.09.042, http://dx.doi.org/10.1038/nature11284	EGA	EGAD00001001620	EGAR00001352551_RNA-Seq_paired-end_MB-1M1_s_140401_2	37717	NA	NA	39
THR20_0510_S01	295089486	280637573	106706844	65977591.68	51	medulloblastoma	10	Yes, age < 30 years	female	NA	NA	Cohort_18	EGAD00001001620	http://dx.doi.org/10.1016/j.cell.2013.09.042, http://dx.doi.org/10.1038/nature11284	EGA	EGAD00001001620	EGAD00001001620_ICGC_MB110	36038	NA	NA	39
THR20_0511_S01	319457636	289197921	97732382	65910624.3	51	medulloblastoma	14	Yes, age < 30 years	female	NA	NA	Cohort_18	EGAD00001001620	http://dx.doi.org/10.1016/j.cell.2013.09.042, http://dx.doi.org/10.1038/nature11284	EGA	EGAD00001001620	EGAD00001001620_ICGC_MB113	34794	NA	NA	39
THR20_0512_S01	285400672	277701658	143419865	55776936.51	51	medulloblastoma	3	Yes, age < 30 years	male	NA	NA	Cohort_18	EGAD00001001620	http://dx.doi.org/10.1016/j.cell.2013.09.042, http://dx.doi.org/10.1038/nature11284	EGA	EGAD00001001620	EGAD00001001620_ICGC_MB12	37958	NA	NA	39
THR20_0513_S01	234676437	230723025	113551408	81119312.105	51	medulloblastoma	13	Yes, age < 30 years	female	NA	NA	Cohort_18	EGAD00001001620	http://dx.doi.org/10.1016/j.cell.2013.09.042, http://dx.doi.org/10.1038/nature11284	EGA	EGAD00001001620	EGAD00001001620_ICGC_MB18	35002	NA	NA	39
THR20_0514_S01	290520834	282448136	145917589	67570011.18	51	medulloblastoma	3	Yes, age < 30 years	male	NA	NA	Cohort_18	EGAD00001001620	http://dx.doi.org/10.1016/j.cell.2013.09.042, http://dx.doi.org/10.1038/nature11284	EGA	EGAD00001001620	EGAD00001001620_ICGC_MB40	38020	NA	NA	39
THR20_0515_S01	197056324	176649182	139839816	82558172.94	51	medulloblastoma	9	Yes, age < 30 years	male	NA	NA	Cohort_18	EGAD00001001620	http://dx.doi.org/10.1016/j.cell.2013.09.042, http://dx.doi.org/10.1038/nature11284	EGA	EGAD00001001620	EGAD00001001620_ICGC_MB7	36060	NA	NA	39
THR20_0516_S01	211740692	207525223	155394918	85107316.76	51	medulloblastoma	6	Yes, age < 30 years	male	NA	NA	Cohort_18	EGAD00001001620	http://dx.doi.org/10.1016/j.cell.2013.09.042, http://dx.doi.org/10.1038/nature11284	EGA	EGAD00001001620	EGAD00001001620_ICGC_MB9	38239	NA	NA	39
THR20_0517_S01	299580117	288024230	84790559	67900144.4	51	medulloblastoma	2	Yes, age < 30 years	male	NA	NA	Cohort_18	EGAD00001001620	http://dx.doi.org/10.1016/j.cell.2013.09.042, http://dx.doi.org/10.1038/nature11284	EGA	EGAD00001001620	EGAD00001001620_ICGC_MB90	33041	NA	NA	39
THR20_0518_S01	279929997	269246932	51335834	24123836.37	51	medulloblastoma	15	Yes, age < 30 years	male	NA	NA	Cohort_18	EGAD00001001620	http://dx.doi.org/10.1016/j.cell.2013.09.042, http://dx.doi.org/10.1038/nature11284	EGA	EGAD00001001620	EGAD00001001620_ICGC_MB91	34129	NA	NA	39
THR20_0519_S01	280552422	269856611	81423431	29207299.3	51	medulloblastoma	3	Yes, age < 30 years	male	NA	NA	Cohort_18	EGAD00001001620	http://dx.doi.org/10.1016/j.cell.2013.09.042, http://dx.doi.org/10.1038/nature11284	EGA	EGAD00001001620	EGAD00001001620_ICGC_MB95	37287	NA	NA	39
THR22_0578_S01	61523681	60913485	42899485.5	33500262.9	101	lymphoma	64	No	male	NA	NA	Cohort_25	EGAD00001000648	http://dx.doi.org/10.1016/j.cell.2013.09.042	EGA	EGAD00001000648	4102009	28469	NA	NA	24
THR22_0579_S01	57417255	56871080	38294795	30483910.4	101	lymphoma	16	Yes, age < 30 years	male	NA	NA	Cohort_25	EGAD00001000648	http://dx.doi.org/10.1016/j.cell.2013.09.042	EGA	EGAD00001000648	4104893	28100	NA	NA	24
THR22_0580_S01	60445507	59795407	38997978.5	32295614.85	101	lymphoma	59	No	male	NA	NA	Cohort_25	EGAD00001000648	http://dx.doi.org/10.1016/j.cell.2013.09.042	EGA	EGAD00001000648	4107137	28614	NA	NA	24
THR22_0581_S01	57385822	56774294	39218624.5	31142323.87	101	lymphoma	48	No	female	NA	NA	Cohort_25	EGAD00001000648	http://dx.doi.org/10.1016/j.cell.2013.09.042	EGA	EGAD00001000648	4120193	30203	NA	NA	24
THR22_0582_S01	62984718	62276375	43395082	32843139.8	101	lymphoma	8	Yes, age < 30 years	male	NA	NA	Cohort_25	EGAD00001000648	http://dx.doi.org/10.1016/j.cell.2013.09.042	EGA	EGAD00001000648	4127766	28411	NA	NA	24
THR22_0583_S01	38554157	38213754	23284864.5	19759264.05	101	lymphoma	67	No	male	NA	NA	Cohort_25	EGAD00001000648	http://dx.doi.org/10.1016/j.cell.2013.09.042	EGA	EGAD00001000648	4134005	25995	NA	NA	24
THR22_0584_S01	54611186	54100954	32116217	27428303.28	101	lymphoma	70	No	male	NA	NA	Cohort_25	EGAD00001000648	http://dx.doi.org/10.1016/j.cell.2013.09.042	EGA	EGAD00001000648	4139696	28214	NA	NA	24
THR22_0585_S01	66734102	65968675	44419171	37163026.375	101	lymphoma	14	Yes, age < 30 years	male	NA	NA	Cohort_25	EGAD00001000648	http://dx.doi.org/10.1016/j.cell.2013.09.042	EGA	EGAD00001000648	4146289	29336	NA	NA	24
THR22_0586_S01	53339569	52815807	37907278	32804069.55	101	lymphoma	62	No	male	NA	NA	Cohort_25	EGAD00001000648	http://dx.doi.org/10.1016/j.cell.2013.09.042	EGA	EGAD00001000648	4160468	27773	NA	NA	24
THR22_0587_S01	48299724	47826912	34470859	26902135.775	101	lymphoma	62	No	male	NA	NA	Cohort_25	EGAD00001000648	http://dx.doi.org/10.1016/j.cell.2013.09.042	EGA	EGAD00001000648	4166706	28514	NA	NA	24
THR22_0588_S01	47679747	47209680	33329352.5	26940025.03	101	lymphoma	56	No	male	NA	NA	Cohort_25	EGAD00001000648	http://dx.doi.org/10.1016/j.cell.2013.09.042	EGA	EGAD00001000648	4170686	29004	NA	NA	24
THR22_0589_S01	54280022	53733316	36475129.5	30897916.925	101	lymphoma	72	No	male	NA	NA	Cohort_25	EGAD00001000648	http://dx.doi.org/10.1016/j.cell.2013.09.042	EGA	EGAD00001000648	4174905	27891	NA	NA	24
THR22_0590_S01	55655931	54961143	32943160.5	29014088.39	101	lymphoma	73	No	female	NA	NA	Cohort_25	EGAD00001000648	http://dx.doi.org/10.1016/j.cell.2013.09.042	EGA	EGAD00001000648	4177376	26693	NA	NA	24
THR22_0591_S01	46108065	45659652	30841848.5	24054119.59	101	lymphoma	52	No	female	NA	NA	Cohort_25	EGAD00001000648	http://dx.doi.org/10.1016/j.cell.2013.09.042	EGA	EGAD00001000648	4177601	31811	NA	NA	24
THR22_0592_S01	72575872	71743327	47780721.5	40249524.7	101	lymphoma	71	No	NA	NA	NA	Cohort_25	EGAD00001000648	http://dx.doi.org/10.1016/j.cell.2013.09.042	EGA	EGAD00001000648	4177987	29976	NA	NA	24
THR22_0593_S01	46522759	46049352	28385974.5	22408091.425	101	lymphoma	57	No	female	NA	NA	Cohort_25	EGAD00001000648	http://dx.doi.org/10.1016/j.cell.2013.09.042	EGA	EGAD00001000648	4184094	29598	NA	NA	24
THR22_0594_S01	60498561	59718254	41378007	32187571.31	101	lymphoma	76	No	male	NA	NA	Cohort_25	EGAD00001000648	http://dx.doi.org/10.1016/j.cell.2013.09.042	EGA	EGAD00001000648	4188900	29194	NA	NA	24
THR22_0595_S01	51848486	51401126	36051414.5	30311231.58	101	lymphoma	16	Yes, age < 30 years	male	NA	NA	Cohort_25	EGAD00001000648	http://dx.doi.org/10.1016/j.cell.2013.09.042	EGA	EGAD00001000648	4191799	28574	NA	NA	24
THR22_0599_S01	46717877	46225562	32143767	26069745.24	101	lymphoma	6	Yes, age < 30 years	male	NA	NA	Cohort_25	EGAD00001000648	http://dx.doi.org/10.1016/j.cell.2013.09.042	EGA	EGAD00001000648	4130003	27213	NA	NA	24
THR22_0600_S01	53490493	52838883	37557474	29635693.31	101	lymphoma	72	No	male	NA	NA	Cohort_25	EGAD00001000648	http://dx.doi.org/10.1016/j.cell.2013.09.042	EGA	EGAD00001000648	4131257	29104	NA	NA	24
THR22_0601_S01	33103212	32747361	22480989	19582785.11	101	lymphoma	68	No	male	NA	NA	Cohort_25	EGAD00001000648	http://dx.doi.org/10.1016/j.cell.2013.09.042	EGA	EGAD00001000648	4131744	25758	NA	NA	24
THR22_0602_S01	69321421	68625854	46509414.5	38484024.33	101	lymphoma	70	No	female	NA	NA	Cohort_25	EGAD00001000648	http://dx.doi.org/10.1016/j.cell.2013.09.042	EGA	EGAD00001000648	4171706	29943	NA	NA	24
THR22_0603_S01	54471164	53907087	34559348	28059149.52	101	lymphoma	70	No	male	NA	NA	Cohort_25	EGAD00001000648	http://dx.doi.org/10.1016/j.cell.2013.09.042	EGA	EGAD00001000648	4172511	28817	NA	NA	24
THR22_0604_S01	54119533	53582451	35067120.5	28610066.275	101	lymphoma	47	No	female	NA	NA	Cohort_25	EGAD00001000648	http://dx.doi.org/10.1016/j.cell.2013.09.042	EGA	EGAD00001000648	4177810	28534	NA	NA	24
THR23_0606_S01	12601552	7475452	1350468	344526.435	36	Ewing sarcoma	NA	Yes, age < 30 years	NA	NA	NA	Cohort_46	SRP006575	No publication	SRA	SRP006575	sra_scrape_09-2016/SRR191682	27147	NA	NA	4
THR23_0607_S01	15869499	8530063	1452250	354130.425	36	Ewing sarcoma	NA	Yes, age < 30 years	NA	NA	NA	Cohort_46	SRP006575	No publication	SRA	SRP006575	sra_scrape_09-2016/SRR191683	27344	NA	NA	4
THR23_0608_S01	206916	99060	30122	15469.79	36	Ewing sarcoma	NA	Yes, age < 30 years	NA	NA	NA	Cohort_46	SRP006575	No publication	SRA	SRP006575	sra_scrape_09-2016/SRR191684	7104	NA	NA	4
THR23_0609_S01	17310238	11486387	1471246.5	447312.69	36	Ewing sarcoma	NA	Yes, age < 30 years	NA	NA	NA	Cohort_46	SRP006575	No publication	SRA	SRP006575	sra_scrape_09-2016/SRR191685	28319	NA	NA	4
THR24_1458_S01	63584958	61571065	52123552	45772132.05	101	adrenocortical carcinoma	11.719444	Yes, age < 30 years	NA	NA	NA	Cohort_44	SJC_Other	https://doi.org/10.1038/ncomms7302	SJC	SJC-DS-1001	SJACT006_D	27657	NA	NA	6
THR24_1459_S01	65094318	62131915	53912518	36488344.8	101	acute megakaryoblastic leukemia	NA	Yes, age < 30 years	NA	NA	NA	Cohort_5	SJC_AMLM	https://doi.org/10.1016/j.ccr.2012.10.007	SJC	SJC-DS-1001	SJAMLM7001_D	30095	NA	NA	103
THR24_1460_S01	64561763	62090938	52296606.5	38273967.27	101	acute megakaryoblastic leukemia	NA	Yes, age < 30 years	NA	NA	NA	Cohort_5	SJC_AMLM	https://doi.org/10.1016/j.ccr.2012.10.007	SJC	SJC-DS-1001	SJAMLM7003_D	27592	NA	NA	103
THR24_1461_S01	130543363	124784154	4214	3485.625	101	acute megakaryoblastic leukemia	2.41	Yes, age < 30 years	male	NA	Not Hispanic or Latino	Cohort_5	SJC_AMLM	https://doi.org/10.1016/j.ccr.2012.10.007	SJC	SJC-DS-1001	SJAMLM7004_D	28276	NA	NA	103
THR24_1462_S01	68769137	66296320	58438378.5	38833946.4	101	acute megakaryoblastic leukemia	2.17	Yes, age < 30 years	female	NA	NA	Cohort_5	SJC_AMLM	https://doi.org/10.1016/j.ccr.2012.10.007	SJC	SJC-DS-1001	SJAMLM7005_D	30622	NA	NA	103
THR24_1463_S01	66260663	62459346	50921337	40594720.94	101	acute megakaryoblastic leukemia	1	Yes, age < 30 years	male	NA	NA	Cohort_5	SJC_AMLM	https://doi.org/10.1016/j.ccr.2012.10.007	SJC	SJC-DS-1001	SJAMLM7006_D	27955	NA	NA	103
THR24_1464_S01	66766561	63318775	54758176	35270048.295	101	acute megakaryoblastic leukemia	NA	Yes, age < 30 years	NA	NA	NA	Cohort_5	SJC_AMLM	https://doi.org/10.1016/j.ccr.2012.10.007	SJC	SJC-DS-1001	SJAMLM7007_D	29528	NA	NA	103
THR24_1465_S01	70854510	68190232	61813348.5	39275789.085	101	acute megakaryoblastic leukemia	NA	Yes, age < 30 years	NA	NA	NA	Cohort_5	SJC_AMLM	https://doi.org/10.1016/j.ccr.2012.10.007	SJC	SJC-DS-1001	SJAMLM7008_D	30456	NA	NA	103
THR24_1466_S01	102078612	97195529	84071171	56659329.6	101	acute megakaryoblastic leukemia	1.33	Yes, age < 30 years	male	NA	Hispanic or Latino	Cohort_5	SJC_AMLM	https://doi.org/10.1016/j.ccr.2012.10.007	SJC	SJC-DS-1001	SJAMLM7009_D	29278	NA	NA	103
THR24_1467_S01	53582294	51790223	45864674	38380681.845	101	acute megakaryoblastic leukemia	NA	Yes, age < 30 years	NA	NA	NA	Cohort_5	SJC_AMLM	NA	SJC	SJC-DS-1001	SJAMLM7010472_R1	27774	NA	NA	103
THR24_1468_S01	52305271	51041647	47059881.5	38228967.04	101	acute megakaryoblastic leukemia	NA	Yes, age < 30 years	male	NA	NA	Cohort_5	SJC_AMLM	NA	SJC	SJC-DS-1001	SJAMLM7010475_D1	26256	NA	NA	103
THR24_1469_S01	51440493	49752609	45906962.5	37243207.875	101	acute megakaryoblastic leukemia	NA	Yes, age < 30 years	NA	NA	NA	Cohort_5	SJC_AMLM	NA	SJC	SJC-DS-1001	SJAMLM7010478_D1	27977	NA	NA	103
THR24_1470_S01	62647861	61220784	50834114	36189044.045	101	acute megakaryoblastic leukemia	NA	Yes, age < 30 years	NA	NA	NA	Cohort_5	SJC_AMLM	NA	SJC	SJC-DS-1001	SJAMLM7010479_D1	27442	NA	NA	103
THR24_1471_S01	46012135	44920579	39935829.5	30876391.94	101	acute megakaryoblastic leukemia	NA	Yes, age < 30 years	NA	NA	NA	Cohort_5	SJC_AMLM	NA	SJC	SJC-DS-1001	SJAMLM7010482_D1	26922	NA	NA	103
THR24_1472_S01	51078628	46258702	28967028.5	9496196.76	101	acute megakaryoblastic leukemia	NA	Yes, age < 30 years	NA	NA	NA	Cohort_5	SJC_AMLM	NA	SJC	SJC-DS-1001	SJAMLM7010483_G2	23422	NA	NA	103
THR24_1472_S02	43065177	39098977	21429451	12732710.15	101	acute megakaryoblastic leukemia	NA	Yes, age < 30 years	NA	NA	NA	Cohort_5	SJC_AMLM	NA	SJC	SJC-DS-1001	SJAMLM7010483_G3	22017	NA	NA	103
THR24_1472_S03	45307934	41353586	19251625	10144744.47	101	acute megakaryoblastic leukemia	NA	Yes, age < 30 years	NA	NA	NA	Cohort_5	SJC_AMLM	NA	SJC	SJC-DS-1001	SJAMLM7010483_G4	19706	NA	NA	103
THR24_1472_S04	47046264	42839118	22464567.5	13559074.62	101	acute megakaryoblastic leukemia	NA	Yes, age < 30 years	NA	NA	NA	Cohort_5	SJC_AMLM	NA	SJC	SJC-DS-1001	SJAMLM7010483_G5	22222	NA	NA	103
THR24_1472_S05	54422909	53154871	49042175.5	37870489.125	101	acute megakaryoblastic leukemia	NA	Yes, age < 30 years	NA	NA	NA	Cohort_5	SJC_AMLM	NA	SJC	SJC-DS-1001	SJAMLM7010483_R1	25702	NA	NA	103
THR24_1473_S01	40272238	39388484	35319886	28023387.28	101	acute megakaryoblastic leukemia	NA	Yes, age < 30 years	NA	NA	NA	Cohort_5	SJC_AMLM	NA	SJC	SJC-DS-1001	SJAMLM7010947_D1	24366	NA	NA	103
THR24_1474_S01	44003411	42976426	38917458	33203746.32	101	acute megakaryoblastic leukemia	NA	Yes, age < 30 years	NA	NA	NA	Cohort_5	SJC_AMLM	NA	SJC	SJC-DS-1001	SJAMLM7010948_R1	24936	NA	NA	103
THR24_1475_S01	60684321	59080879	54655076.5	38871639.135	101	acute megakaryoblastic leukemia	NA	Yes, age < 30 years	NA	NA	NA	Cohort_5	SJC_AMLM	NA	SJC	SJC-DS-1001	SJAMLM7010949_D1	27356	NA	NA	103
THR24_1475_S02	63675704	62089145	57228669.5	43799564.27	101	acute megakaryoblastic leukemia	NA	Yes, age < 30 years	NA	NA	NA	Cohort_5	SJC_AMLM	NA	SJC	SJC-DS-1001	SJAMLM7010949_R1	27733	NA	NA	103
THR24_1475_S03	49077262	47928135	43976275.5	34273342.565	101	acute megakaryoblastic leukemia	NA	Yes, age < 30 years	NA	NA	NA	Cohort_5	SJC_AMLM	NA	SJC	SJC-DS-1001	SJAMLM7010949_R2	25694	NA	NA	103
THR24_1476_S01	49338305	48252058	43312254	33122300.365	101	acute megakaryoblastic leukemia	NA	Yes, age < 30 years	NA	NA	NA	Cohort_5	SJC_AMLM	NA	SJC	SJC-DS-1001	SJAMLM7010950_D1	24938	NA	NA	103
THR24_1477_S01	53340035	51945140	47719211	36274199.885	101	acute megakaryoblastic leukemia	NA	Yes, age < 30 years	NA	NA	NA	Cohort_5	SJC_AMLM	NA	SJC	SJC-DS-1001	SJAMLM7010951_D1	26536	NA	NA	103
THR24_1478_S01	48669894	47549192	43589866	35402245.14	101	acute megakaryoblastic leukemia	NA	Yes, age < 30 years	NA	NA	NA	Cohort_5	SJC_AMLM	NA	SJC	SJC-DS-1001	SJAMLM7010952_D1	25065	NA	NA	103
THR24_1479_S01	54249255	52992260	47243250	36214026.695	101	acute megakaryoblastic leukemia	NA	Yes, age < 30 years	NA	NA	NA	Cohort_5	SJC_AMLM	NA	SJC	SJC-DS-1001	SJAMLM7010953_D1	27277	NA	NA	103
THR24_1480_S01	52910556	51552591	46960434	33273516.25	101	acute megakaryoblastic leukemia	NA	Yes, age < 30 years	NA	NA	NA	Cohort_5	SJC_AMLM	NA	SJC	SJC-DS-1001	SJAMLM7010954_D1	26557	NA	NA	103
THR24_1481_S01	55702245	54375707	47868931	35860703.19	101	acute megakaryoblastic leukemia	NA	Yes, age < 30 years	NA	NA	NA	Cohort_5	SJC_AMLM	NA	SJC	SJC-DS-1001	SJAMLM7010955_D1	27771	NA	NA	103
THR24_1481_S02	39354322	38423984	34589772.5	26016572.79	101	acute megakaryoblastic leukemia	NA	Yes, age < 30 years	NA	NA	NA	Cohort_5	SJC_AMLM	NA	SJC	SJC-DS-1001	SJAMLM7010955_R1	26763	NA	NA	103
THR24_1482_S01	55482403	54277747	42093267	33845693.035	101	acute megakaryoblastic leukemia	NA	Yes, age < 30 years	NA	NA	NA	Cohort_5	SJC_AMLM	NA	SJC	SJC-DS-1001	SJAMLM7010956_D1	24921	NA	NA	103
THR24_1483_S01	46676054	45608362	41295363.5	34519622.25	101	acute megakaryoblastic leukemia	NA	Yes, age < 30 years	NA	NA	NA	Cohort_5	SJC_AMLM	NA	SJC	SJC-DS-1001	SJAMLM7010957_D1	25986	NA	NA	103
THR24_1484_S01	52214561	51057858	45604840	34756660.4	101	acute megakaryoblastic leukemia	NA	Yes, age < 30 years	NA	NA	NA	Cohort_5	SJC_AMLM	NA	SJC	SJC-DS-1001	SJAMLM7010958_D1	26119	NA	NA	103
THR24_1485_S01	49702942	48696863	38915185.5	30915091.52	101	acute megakaryoblastic leukemia	NA	Yes, age < 30 years	NA	NA	NA	Cohort_5	SJC_AMLM	NA	SJC	SJC-DS-1001	SJAMLM7010959_D1	25673	NA	NA	103
THR24_1486_S01	49294054	48186460	42111950	30477048.575	101	acute megakaryoblastic leukemia	NA	Yes, age < 30 years	NA	NA	NA	Cohort_5	SJC_AMLM	NA	SJC	SJC-DS-1001	SJAMLM7010960_D1	25861	NA	NA	103
THR24_1487_S01	49913566	48735501	38294142	30202559.625	101	acute megakaryoblastic leukemia	NA	Yes, age < 30 years	NA	NA	NA	Cohort_5	SJC_AMLM	NA	SJC	SJC-DS-1001	SJAMLM7010961_D1	24915	NA	NA	103
THR24_1488_S01	55718366	54274851	51058160.5	33442266.285	101	acute megakaryoblastic leukemia	NA	Yes, age < 30 years	NA	NA	NA	Cohort_5	SJC_AMLM	NA	SJC	SJC-DS-1001	SJAMLM7010962_D1	28168	NA	NA	103
THR24_1489_S01	58890715	57596984	49954256.5	40337686.125	101	acute megakaryoblastic leukemia	NA	Yes, age < 30 years	NA	NA	NA	Cohort_5	SJC_AMLM	NA	SJC	SJC-DS-1001	SJAMLM7010963_D1	26596	NA	NA	103
THR24_1490_S01	28969494	28335489	25728944.5	19664679.65	101	acute megakaryoblastic leukemia	NA	Yes, age < 30 years	NA	NA	NA	Cohort_5	SJC_AMLM	NA	SJC	SJC-DS-1001	SJAMLM7010964_D1	25045	NA	NA	103
THR24_1491_S01	52591576	48208188	43448763.5	30434177.645	101	acute megakaryoblastic leukemia	2.75	Yes, age < 30 years	male	NA	NA	Cohort_5	SJC_AMLM	https://doi.org/10.1016/j.ccr.2012.10.007	SJC	SJC-DS-1001	SJAMLM7010_D	27845	NA	NA	103
THR24_1492_S01	17180363	16660556	14663474.5	11001747.3	76	acute megakaryoblastic leukemia	NA	Yes, age < 30 years	NA	NA	NA	Cohort_5	SJC_AMLM	NA	SJC	SJC-DS-1001	SJAMLM7011108_D1	22569	NA	NA	103
THR24_1492_S02	40785450	39749807	30846960.5	22735015.29	101	acute megakaryoblastic leukemia	NA	Yes, age < 30 years	NA	NA	NA	Cohort_5	SJC_AMLM	NA	SJC	SJC-DS-1001	SJAMLM7011108_D2	25255	NA	NA	103
THR24_1493_S01	41920447	40784818	34743959.5	27467236.89	76	acute megakaryoblastic leukemia	NA	Yes, age < 30 years	NA	NA	NA	Cohort_5	SJC_AMLM	NA	SJC	SJC-DS-1001	SJAMLM7011109_D1	26538	NA	NA	103
THR24_1493_S02	47192012	45851907	38572504	30796215.74	101	acute megakaryoblastic leukemia	NA	Yes, age < 30 years	NA	NA	NA	Cohort_5	SJC_AMLM	NA	SJC	SJC-DS-1001	SJAMLM7011109_D2	26572	NA	NA	103
THR24_1494_S01	53250341	51852228	44946179	34135043.635	101	acute megakaryoblastic leukemia	NA	Yes, age < 30 years	NA	NA	NA	Cohort_5	SJC_AMLM	NA	SJC	SJC-DS-1001	SJAMLM7011233_D1	28072	NA	NA	103
THR24_1495_S01	46522626	45234276	33395021	27648753.94	101	acute megakaryoblastic leukemia	NA	Yes, age < 30 years	NA	NA	NA	Cohort_5	SJC_AMLM	NA	SJC	SJC-DS-1001	SJAMLM7011234_D1	25654	NA	NA	103
THR24_1496_S01	40673105	39586024	32786704	24200328.845	101	acute megakaryoblastic leukemia	NA	Yes, age < 30 years	NA	NA	NA	Cohort_5	SJC_AMLM	NA	SJC	SJC-DS-1001	SJAMLM7011235_D1	25896	NA	NA	103
THR24_1497_S01	48101990	46798313	36046602	23339286.945	101	acute megakaryoblastic leukemia	NA	Yes, age < 30 years	NA	NA	NA	Cohort_5	SJC_AMLM	NA	SJC	SJC-DS-1001	SJAMLM7011236_D1	26891	NA	NA	103
THR24_1498_S01	40711839	39628465	29578333	22806919.2	101	acute megakaryoblastic leukemia	NA	Yes, age < 30 years	NA	NA	NA	Cohort_5	SJC_AMLM	NA	SJC	SJC-DS-1001	SJAMLM7011237_D1	25301	NA	NA	103
THR24_1499_S01	60499588	58806790	51886994.5	38043970.77	101	acute megakaryoblastic leukemia	NA	Yes, age < 30 years	NA	NA	NA	Cohort_5	SJC_AMLM	NA	SJC	SJC-DS-1001	SJAMLM7011238_D1	28438	NA	NA	103
THR24_1500_S01	47649618	43921884	27698433	14576301.9	101	acute megakaryoblastic leukemia	NA	Yes, age < 30 years	NA	NA	NA	Cohort_5	SJC_AMLM	NA	SJC	SJC-DS-1001	SJAMLM7011239_D1	31514	NA	NA	103
THR24_1501_S01	45190366	41215963	27446155	12206453.685	101	acute megakaryoblastic leukemia	NA	Yes, age < 30 years	NA	NA	NA	Cohort_5	SJC_AMLM	NA	SJC	SJC-DS-1001	SJAMLM7011240_D1	26970	NA	NA	103
THR24_1502_S01	43349366	42264146	31680443	23461265.555	101	acute megakaryoblastic leukemia	NA	Yes, age < 30 years	NA	NA	NA	Cohort_5	SJC_AMLM	NA	SJC	SJC-DS-1001	SJAMLM7011241_D1	25398	NA	NA	103
THR24_1503_S01	59453860	57926334	47724839.5	36068780.44	101	acute megakaryoblastic leukemia	NA	Yes, age < 30 years	NA	NA	NA	Cohort_5	SJC_AMLM	NA	SJC	SJC-DS-1001	SJAMLM7011242_D1	26323	NA	NA	103
THR24_1504_S01	39147823	38224558	34186699	26164933.795	101	acute megakaryoblastic leukemia	NA	Yes, age < 30 years	NA	NA	NA	Cohort_5	SJC_AMLM	NA	SJC	SJC-DS-1001	SJAMLM7011243_D1	26014	NA	NA	103
THR24_1505_S01	43705938	42653915	36418084	29101490.25	101	acute megakaryoblastic leukemia	NA	Yes, age < 30 years	NA	NA	NA	Cohort_5	SJC_AMLM	NA	SJC	SJC-DS-1001	SJAMLM7011244_D1	24677	NA	NA	103
THR24_1506_S01	40301092	39414713	23959602.5	15576548.21	101	acute megakaryoblastic leukemia	NA	Yes, age < 30 years	NA	NA	NA	Cohort_5	SJC_AMLM	NA	SJC	SJC-DS-1001	SJAMLM7011245_R1	24247	NA	NA	103
THR24_1507_S01	40966562	40138001	25573258.5	16970153.67	101	acute megakaryoblastic leukemia	NA	Yes, age < 30 years	NA	NA	NA	Cohort_5	SJC_AMLM	NA	SJC	SJC-DS-1001	SJAMLM7011246_D1	25188	NA	NA	103
THR24_1508_S01	38804626	38000435	30276376	23606178.74	101	acute megakaryoblastic leukemia	NA	Yes, age < 30 years	NA	NA	NA	Cohort_5	SJC_AMLM	NA	SJC	SJC-DS-1001	SJAMLM7011247_D1	24346	NA	NA	103
THR24_1509_S01	46667673	45412258	33439902.5	22080570.4	101	acute megakaryoblastic leukemia	NA	Yes, age < 30 years	NA	NA	NA	Cohort_5	SJC_AMLM	NA	SJC	SJC-DS-1001	SJAMLM7011248_D1	25808	NA	NA	103
THR24_1510_S01	66181697	64406520	47024509	30956161.635	101	acute megakaryoblastic leukemia	NA	Yes, age < 30 years	NA	NA	NA	Cohort_5	SJC_AMLM	NA	SJC	SJC-DS-1001	SJAMLM7011249_D1	27580	NA	NA	103
THR24_1511_S01	36377408	35203302	31925134.5	24944771.3	101	acute megakaryoblastic leukemia	NA	Yes, age < 30 years	NA	NA	NA	Cohort_5	SJC_AMLM	NA	SJC	SJC-DS-1001	SJAMLM7011321_D1	24575	NA	NA	103
THR24_1512_S01	81018320	79349517	3517487	2145252.525	101	acute megakaryoblastic leukemia	NA	Yes, age < 30 years	NA	NA	NA	Cohort_5	SJC_AMLM	NA	SJC	SJC-DS-1001	SJAMLM7011322_D1	24170	NA	NA	103
THR24_1513_S01	32161189	31248022	28091936.5	21912020.515	101	acute megakaryoblastic leukemia	NA	Yes, age < 30 years	NA	NA	NA	Cohort_5	SJC_AMLM	NA	SJC	SJC-DS-1001	SJAMLM7011323_D1	25183	NA	NA	103
THR24_1514_S01	34698530	33679112	29809853	23723682.72	101	acute megakaryoblastic leukemia	NA	Yes, age < 30 years	NA	NA	NA	Cohort_5	SJC_AMLM	NA	SJC	SJC-DS-1001	SJAMLM7011324_D1	23815	NA	NA	103
THR24_1515_S01	36184831	35322806	18611272.5	15189052.04	101	acute megakaryoblastic leukemia	NA	Yes, age < 30 years	NA	NA	NA	Cohort_5	SJC_AMLM	NA	SJC	SJC-DS-1001	SJAMLM7011325_D1	22557	NA	NA	103
THR24_1516_S01	37281009	36365298	14988960	12533863.59	101	acute megakaryoblastic leukemia	NA	Yes, age < 30 years	NA	NA	NA	Cohort_5	SJC_AMLM	NA	SJC	SJC-DS-1001	SJAMLM7011326_D1	21033	NA	NA	103
THR24_1517_S01	77624143	75567433	10206560.5	7846707.66	101	acute megakaryoblastic leukemia	NA	Yes, age < 30 years	NA	NA	NA	Cohort_5	SJC_AMLM	NA	SJC	SJC-DS-1001	SJAMLM7011327_D1	24156	NA	NA	103
THR24_1518_S01	43978795	42816154	35722293.5	27828370.57	101	acute megakaryoblastic leukemia	NA	Yes, age < 30 years	NA	NA	NA	Cohort_5	SJC_AMLM	NA	SJC	SJC-DS-1001	SJAMLM7011328_D1	25301	NA	NA	103
THR24_1519_S01	97035819	91162025	76701735.5	51715516.8	101	acute megakaryoblastic leukemia	1.67	Yes, age < 30 years	female	NA	Not Hispanic or Latino	Cohort_5	SJC_AMLM	https://doi.org/10.1016/j.ccr.2012.10.007	SJC	SJC-DS-1001	SJAMLM7011_D	28078	NA	NA	103
THR24_1520_S01	108354375	102162561	89145370	58841186.805	101	acute megakaryoblastic leukemia	0.63	Yes, age < 30 years	female	NA	Not Hispanic or Latino	Cohort_5	SJC_AMLM	https://doi.org/10.1016/j.ccr.2012.10.007	SJC	SJC-DS-1001	SJAMLM7012_D	30439	NA	NA	103
THR24_1521_S01	86126070	80649130	67215470	50718183.285	101	acute megakaryoblastic leukemia	0.56	Yes, age < 30 years	male	NA	Not Hispanic or Latino	Cohort_5	SJC_AMLM	https://doi.org/10.1016/j.ccr.2012.10.007	SJC	SJC-DS-1001	SJAMLM7013_D	27980	NA	NA	103
THR24_1522_S01	93150054	87628300	73963090	48671743.2	101	acute megakaryoblastic leukemia	0.67	Yes, age < 30 years	female	NA	NA	Cohort_5	SJC_AMLM	https://doi.org/10.1016/j.ccr.2012.10.007	SJC	SJC-DS-1001	SJAMLM7014_D	27354	NA	NA	103
THR24_1530_S01	53744426	51781647	36975767	24412450.275	101	acute megakaryoblastic leukemia	NA	Yes, age < 30 years	NA	NA	NA	Cohort_5	SJC_AMLM	NA	SJC	SJC-DS-1001	SJAMLM7015541_D1	28568	NA	NA	103
THR24_1533_S02	25797801	25337682	19965804.5	15375765.79	101	acute megakaryoblastic leukemia	NA	Yes, age < 30 years	NA	NA	NA	Cohort_5	SJC_AMLM	NA	SJC	SJC-DS-1001	SJAMLM7015549_R1	26101	NA	NA	103
THR24_1535_S01	82603948	78121418	65556713	46078228.09	101	acute megakaryoblastic leukemia	2.17	Yes, age < 30 years	male	NA	NA	Cohort_5	SJC_AMLM	https://doi.org/10.1016/j.ccr.2012.10.007	SJC	SJC-DS-1001	SJAMLM7015_D	28077	NA	NA	103
THR24_1536_S01	65979048	64606556	51825237.5	41809938.58	101	acute megakaryoblastic leukemia	NA	Yes, age < 30 years	NA	NA	NA	Cohort_5	SJC_AMLM	NA	SJC	SJC-DS-1001	SJAMLM7026_D	27417	NA	NA	103
THR24_1537_S01	58191932	56641440	49213495	45227243.95	101	acute megakaryoblastic leukemia	NA	Yes, age < 30 years	NA	NA	NA	Cohort_5	SJC_AMLM	NA	SJC	SJC-DS-1001	SJAMLM7027_D	23738	NA	NA	103
THR24_1538_S01	67590354	66131048	48172898.5	35228218.35	101	acute megakaryoblastic leukemia	NA	Yes, age < 30 years	NA	NA	NA	Cohort_5	SJC_AMLM	NA	SJC	SJC-DS-1001	SJAMLM7028_D	27160	NA	NA	103
THR24_1539_S01	58225459	57006703	43037782	29288812.34	101	acute megakaryoblastic leukemia	NA	Yes, age < 30 years	NA	NA	NA	Cohort_5	SJC_AMLM	NA	SJC	SJC-DS-1001	SJAMLM7029_D	26038	NA	NA	103
THR24_1540_S01	39756495	38519421	29573593	20971163.675	101	acute megakaryoblastic leukemia	NA	Yes, age < 30 years	NA	NA	NA	Cohort_5	SJC_AMLM	NA	SJC	SJC-DS-1001	SJAMLM7030_D	38357	NA	NA	103
THR24_1541_S01	47601407	46435978	42738957.5	31530953.61	101	acute megakaryoblastic leukemia	NA	Yes, age < 30 years	NA	NA	NA	Cohort_5	SJC_AMLM	NA	SJC	SJC-DS-1001	SJAMLM7031_D	27878	NA	NA	103
THR24_1542_S01	55218012	54035443	35778849.5	27852679.5	101	acute megakaryoblastic leukemia	NA	Yes, age < 30 years	NA	NA	NA	Cohort_5	SJC_AMLM	NA	SJC	SJC-DS-1001	SJAMLM7032_D	27005	NA	NA	103
THR24_1543_S01	60030557	58854744	47663868	42918399.145	101	acute megakaryoblastic leukemia	NA	Yes, age < 30 years	NA	NA	NA	Cohort_5	SJC_AMLM	NA	SJC	SJC-DS-1001	SJAMLM7033_D	26238	NA	NA	103
THR24_1544_S01	62776767	61487889	38736343	34852106.895	101	acute megakaryoblastic leukemia	NA	Yes, age < 30 years	NA	NA	NA	Cohort_5	SJC_AMLM	NA	SJC	SJC-DS-1001	SJAMLM7041_D	24316	NA	NA	103
THR24_1545_S01	75246451	73896861	36649547.5	32468170.58	101	acute megakaryoblastic leukemia	NA	No	NA	NA	NA	Cohort_5	SJC_AMLM	NA	SJC	SJC-DS-1001	SJAMLM7042_D	24798	NA	NA	103
THR24_1546_S01	69600947	68064002	45647676.5	41036537.2	101	acute megakaryoblastic leukemia	NA	No	NA	NA	NA	Cohort_5	SJC_AMLM	NA	SJC	SJC-DS-1001	SJAMLM7043_D	23834	NA	NA	103
THR24_1547_S01	50454586	49575985	18618695.5	15329714.57	101	acute megakaryoblastic leukemia	NA	No	NA	NA	NA	Cohort_5	SJC_AMLM	NA	SJC	SJC-DS-1001	SJAMLM7045_D	20375	NA	NA	103
THR24_1548_S01	57019624	55696298	33789867	28181064.86	101	acute megakaryoblastic leukemia	NA	No	NA	NA	NA	Cohort_5	SJC_AMLM	NA	SJC	SJC-DS-1001	SJAMLM7046_D	26208	NA	NA	103
THR24_1549_S01	71034608	69459762	6579884	5769316.29	101	acute megakaryoblastic leukemia	NA	No	NA	NA	NA	Cohort_5	SJC_AMLM	NA	SJC	SJC-DS-1001	SJAMLM7047_D	26182	NA	NA	103
THR24_1550_S01	65303640	63886944	51325120	42725798.84	101	acute megakaryoblastic leukemia	NA	No	NA	NA	NA	Cohort_5	SJC_AMLM	NA	SJC	SJC-DS-1001	SJAMLM7048_D	27657	NA	NA	103
THR24_1551_S01	61982862	60815306	46246201	42049526.18	101	acute megakaryoblastic leukemia	NA	No	NA	NA	NA	Cohort_5	SJC_AMLM	NA	SJC	SJC-DS-1001	SJAMLM7049_D	23637	NA	NA	103
THR24_1552_S01	52063315	50790894	37589567	33107400.19	101	acute megakaryoblastic leukemia	NA	No	NA	NA	NA	Cohort_5	SJC_AMLM	NA	SJC	SJC-DS-1001	SJAMLM7050_D	25396	NA	NA	103
THR24_1553_S01	62932194	61175232	49654129.5	41187402.11	101	acute megakaryoblastic leukemia	NA	No	NA	NA	NA	Cohort_5	SJC_AMLM	NA	SJC	SJC-DS-1001	SJAMLM7051_D	27568	NA	NA	103
THR24_1554_S01	49436127	47611967	41003363.5	31769667.44	101	acute megakaryoblastic leukemia	NA	No	NA	NA	NA	Cohort_5	SJC_AMLM	NA	SJC	SJC-DS-1001	SJAMLM7052_D	28055	NA	NA	103
THR24_1555_S01	58847680	56688605	50497678.5	41363723.76	101	acute megakaryoblastic leukemia	NA	No	NA	NA	NA	Cohort_5	SJC_AMLM	NA	SJC	SJC-DS-1001	SJAMLM7053_D	27916	NA	NA	103
THR24_1556_S01	55665784	53872381	47753589.5	38687650.125	101	acute megakaryoblastic leukemia	NA	No	NA	NA	NA	Cohort_5	SJC_AMLM	NA	SJC	SJC-DS-1001	SJAMLM7054_D	29671	NA	NA	103
THR24_1557_S01	56588918	55034467	49490571.5	35932545.65	101	acute megakaryoblastic leukemia	NA	No	NA	NA	NA	Cohort_5	SJC_AMLM	NA	SJC	SJC-DS-1001	SJAMLM7055_D	29155	NA	NA	103
THR24_1558_S01	54171473	52478289	42196030	39699157.4	101	acute megakaryoblastic leukemia	NA	Yes, age < 30 years	NA	NA	NA	Cohort_5	SJC_AMLM	NA	SJC	SJC-DS-1001	SJAMLM7056_D	23281	NA	NA	103
THR24_1559_S01	136554857	127270195	5654486.5	2919047.19	101	acute megakaryoblastic leukemia	NA	No	NA	NA	NA	Cohort_5	SJC_AMLM	NA	SJC	SJC-DS-1001	SJAMLM7057_D	7824	NA	NA	103
THR24_1560_S01	49415339	48202625	37076447.5	30621826.125	101	acute megakaryoblastic leukemia	NA	Yes, age < 30 years	NA	NA	NA	Cohort_5	SJC_AMLM	NA	SJC	SJC-DS-1001	SJAMLM7058_D	26821	NA	NA	103
THR24_1561_S01	62222598	60700598	41625572	36910590.12	101	acute megakaryoblastic leukemia	NA	No	NA	NA	NA	Cohort_5	SJC_AMLM	NA	SJC	SJC-DS-1001	SJAMLM7059_D	24426	NA	NA	103
THR24_1562_S01	121656123	113435225	23509448.5	10059196.95	101	acute megakaryoblastic leukemia	NA	Yes, age < 30 years	NA	NA	NA	Cohort_5	SJC_AMLM	NA	SJC	SJC-DS-1001	SJAMLM7060_D	22084	NA	NA	103
THR24_1563_S01	47770811	46559915	44699374.5	33248795.58	101	acute lymphoblastic leukemia	NA	Yes, age < 30 years	NA	NA	NA	Cohort_2	SJC_BALL	NA	SJC	SJC-DS-1001	SJBALL000013_D1	26284	NA	NA	141
THR24_1564_S01	35042658	28315004	24228134.5	15577579.08	101	acute lymphoblastic leukemia	NA	Yes, age < 30 years	NA	NA	NA	Cohort_2	SJC_BALL	https://doi.org/10.1056/NEJMoa1403088	SJC	SJC-DS-1001	SJBALL010_D	25500	NA	NA	141
THR24_1565_S01	51557387	49837221	43033234	34189903.78	101	acute lymphoblastic leukemia	NA	Yes, age < 30 years	NA	NA	NA	Cohort_2	SJC_BALL	https://doi.org/10.1056/NEJMoa1403088	SJC	SJC-DS-1001	SJBALL015_D	33005	NA	NA	141
THR24_1566_S01	91319617	88908381	81023949.5	51286096.08	101	acute lymphoblastic leukemia	NA	Yes, age < 30 years	female	NA	NA	Cohort_2	SJC_BALL	https://doi.org/10.1056/NEJMoa1403088	SJC	SJC-DS-1001	SJBALL020013_D1	28866	NA	NA	141
THR24_1568_S01	47918543	46321591	38431064.5	25469849.79	101	acute lymphoblastic leukemia	NA	Yes, age < 30 years	NA	NA	NA	Cohort_2	SJC_BALL	https://doi.org/10.1056/NEJMoa1403088	SJC	SJC-DS-1001	SJBALL020069_D1	33112	NA	NA	141
THR24_1569_S01	15919222	15417934	14162769.5	9552093.6	101	acute lymphoblastic leukemia	NA	Yes, age < 30 years	NA	NA	NA	Cohort_2	SJC_BALL	https://doi.org/10.1056/NEJMoa1403088	SJC	SJC-DS-1001	SJBALL020073_D1	27747	NA	NA	141
THR24_1570_S01	65074584	62628871	56589215	39432769.815	101	acute lymphoblastic leukemia	NA	Yes, age < 30 years	NA	NA	NA	Cohort_2	SJC_BALL	https://doi.org/10.1056/NEJMoa1403088	SJC	SJC-DS-1001	SJBALL020077_D1	31639	NA	NA	141
THR24_1571_S01	41988646	40558890	35616239.5	22589105.8	101	acute lymphoblastic leukemia	NA	Yes, age < 30 years	NA	NA	NA	Cohort_2	SJC_BALL	https://doi.org/10.1056/NEJMoa1403088	SJC	SJC-DS-1001	SJBALL020081_D1	34773	NA	NA	141
THR24_1572_S01	38890527	37758990	26788353.5	18830487.6	101	acute lymphoblastic leukemia	NA	Yes, age < 30 years	NA	NA	NA	Cohort_2	SJC_BALL	https://doi.org/10.1056/NEJMoa1403088	SJC	SJC-DS-1001	SJBALL020084_D1	25211	NA	NA	141
THR24_1573_S01	55997074	53973650	45736190.5	26494626.295	101	acute lymphoblastic leukemia	NA	Yes, age < 30 years	NA	NA	NA	Cohort_2	SJC_BALL	https://doi.org/10.1056/NEJMoa1403088	SJC	SJC-DS-1001	SJBALL020091_D1	38460	NA	NA	141
THR24_1574_S01	28179195	27436852	25358721	17588116	101	acute lymphoblastic leukemia	NA	Yes, age < 30 years	NA	NA	NA	Cohort_2	SJC_BALL	NA	SJC	SJC-DS-1001	SJBALL020098_D1	24249	NA	NA	141
THR24_1575_S01	44675344	42932360	36387366.5	21967998.03	101	acute lymphoblastic leukemia	NA	Yes, age < 30 years	NA	NA	NA	Cohort_2	SJC_BALL	https://doi.org/10.1056/NEJMoa1403088	SJC	SJC-DS-1001	SJBALL020100_D1	35342	NA	NA	141
THR24_1576_S01	65131542	63280575	56568962	39491680.905	101	acute lymphoblastic leukemia	NA	Yes, age < 30 years	NA	NA	NA	Cohort_2	SJC_BALL	NA	SJC	SJC-DS-1001	SJBALL020101_D1	25842	NA	NA	141
THR24_1577_S01	51811264	50282208	45771455	29905915.78	101	acute lymphoblastic leukemia	NA	Yes, age < 30 years	NA	NA	NA	Cohort_2	SJC_BALL	NA	SJC	SJC-DS-1001	SJBALL020106_D1	25868	NA	NA	141
THR24_1578_S01	56000689	54422989	49224532.5	35375368.525	101	acute lymphoblastic leukemia	NA	Yes, age < 30 years	NA	NA	NA	Cohort_2	SJC_BALL	NA	SJC	SJC-DS-1001	SJBALL020111_D1	27085	NA	NA	141
THR24_1579_S01	63949775	62221786	56946372	35510512.05	101	acute lymphoblastic leukemia	NA	Yes, age < 30 years	NA	NA	NA	Cohort_2	SJC_BALL	NA	SJC	SJC-DS-1001	SJBALL020113_D1	26448	NA	NA	141
THR24_1580_S01	58340187	56684776	50243593	37584000.3	101	acute lymphoblastic leukemia	NA	Yes, age < 30 years	NA	NA	NA	Cohort_2	SJC_BALL	NA	SJC	SJC-DS-1001	SJBALL020122_D1	26650	NA	NA	141
THR24_1581_S01	52247062	50480583	46339661	31279107.2	101	acute lymphoblastic leukemia	NA	Yes, age < 30 years	NA	NA	NA	Cohort_2	SJC_BALL	https://doi.org/10.1056/NEJMoa1403088	SJC	SJC-DS-1001	SJBALL020138_D1	31962	NA	NA	141
THR24_1582_S01	45468725	44255686	40554438.5	24782637.17	101	acute lymphoblastic leukemia	NA	Yes, age < 30 years	NA	NA	NA	Cohort_2	SJC_BALL	NA	SJC	SJC-DS-1001	SJBALL020140_D1	24193	NA	NA	141
THR24_1583_S01	52475366	51031638	46288493	29735923.365	101	acute lymphoblastic leukemia	NA	Yes, age < 30 years	NA	NA	NA	Cohort_2	SJC_BALL	NA	SJC	SJC-DS-1001	SJBALL020141_D1	25917	NA	NA	141
THR24_1584_S01	42631803	41483304	36613006.5	25580031.2	101	acute lymphoblastic leukemia	NA	Yes, age < 30 years	NA	NA	NA	Cohort_2	SJC_BALL	NA	SJC	SJC-DS-1001	SJBALL020142_D1	24869	NA	NA	141
THR24_1585_S01	41866008	40330192	37545622.5	24636765.6	101	acute lymphoblastic leukemia	NA	Yes, age < 30 years	NA	NA	NA	Cohort_2	SJC_BALL	https://doi.org/10.1056/NEJMoa1403088	SJC	SJC-DS-1001	SJBALL020145_D1	27746	NA	NA	141
THR24_1586_S01	58136498	56553928	49183372.5	33437742.435	101	acute lymphoblastic leukemia	NA	Yes, age < 30 years	NA	NA	NA	Cohort_2	SJC_BALL	NA	SJC	SJC-DS-1001	SJBALL020151_D1	25597	NA	NA	141
THR24_1587_S01	62872236	61032297	54932894.5	34902470.7	101	acute lymphoblastic leukemia	NA	Yes, age < 30 years	female	NA	NA	Cohort_2	SJC_BALL	NA	SJC	SJC-DS-1001	SJBALL020340_D1	27264	NA	NA	141
THR24_1588_S01	71992026	69934043	53755325.5	35971920.8	101	acute lymphoblastic leukemia	NA	Yes, age < 30 years	female	NA	NA	Cohort_2	SJC_BALL	NA	SJC	SJC-DS-1001	SJBALL020374_D1	27812	NA	NA	141
THR24_1589_S01	43267558	41887915	38971225.5	23537651.28	101	acute lymphoblastic leukemia	NA	Yes, age < 30 years	female	NA	NA	Cohort_2	SJC_BALL	NA	SJC	SJC-DS-1001	SJBALL020383_D1	25648	NA	NA	141
THR24_1590_S01	44950731	43644898	39508559.5	19861134.98	101	acute lymphoblastic leukemia	NA	Yes, age < 30 years	male	NA	NA	Cohort_2	SJC_BALL	NA	SJC	SJC-DS-1001	SJBALL020469_D1	27374	NA	NA	141
THR24_1591_S01	67526702	65275053	58155687.5	28899509.55	101	acute lymphoblastic leukemia	NA	Yes, age < 30 years	male	NA	NA	Cohort_2	SJC_BALL	NA	SJC	SJC-DS-1001	SJBALL020570_D1	29948	NA	NA	141
THR24_1592_S01	54738738	53083968	43417822.5	34491446.7	101	acute lymphoblastic leukemia	NA	Yes, age < 30 years	male	NA	NA	Cohort_2	SJC_BALL	https://doi.org/10.1056/NEJMoa1403088	SJC	SJC-DS-1001	SJBALL020579_D1	25140	NA	NA	141
THR24_1593_S01	63357680	61479505	49867442.5	40522093.82	101	acute lymphoblastic leukemia	NA	Yes, age < 30 years	male	NA	NA	Cohort_2	SJC_BALL	https://doi.org/10.1056/NEJMoa1403088	SJC	SJC-DS-1001	SJBALL020589_D1	25303	NA	NA	141
THR24_1594_S01	64695578	62984861	53886471.5	34312215.6	101	acute lymphoblastic leukemia	NA	Yes, age < 30 years	male	NA	NA	Cohort_2	SJC_BALL	NA	SJC	SJC-DS-1001	SJBALL020595_D1	26584	NA	NA	141
THR24_1595_S01	58224943	56603729	48388850	35286366.96	101	acute lymphoblastic leukemia	NA	Yes, age < 30 years	female	NA	NA	Cohort_2	SJC_BALL	NA	SJC	SJC-DS-1001	SJBALL020609_D1	26353	NA	NA	141
THR24_1596_S01	49913217	48655142	41732571.5	33323059.18	101	acute lymphoblastic leukemia	NA	Yes, age < 30 years	female	NA	NA	Cohort_2	SJC_BALL	https://doi.org/10.1056/NEJMoa1403088	SJC	SJC-DS-1001	SJBALL020625_D1	25051	NA	NA	141
THR24_1597_S01	55868933	54177578	29417614	22229859.99	101	acute lymphoblastic leukemia	NA	Yes, age < 30 years	female	NA	NA	Cohort_2	SJC_BALL	https://doi.org/10.1056/NEJMoa1403088	SJC	SJC-DS-1001	SJBALL020649_D1	24304	NA	NA	141
THR24_1598_S01	55415158	53863741	40764071	32471922.6	101	acute lymphoblastic leukemia	NA	Yes, age < 30 years	male	NA	NA	Cohort_2	SJC_BALL	https://doi.org/10.1056/NEJMoa1403088	SJC	SJC-DS-1001	SJBALL020704_D1	24323	NA	NA	141
THR24_1599_S01	84317734	82022310	70117688.5	45022172.98	101	acute lymphoblastic leukemia	NA	Yes, age < 30 years	NA	NA	NA	Cohort_2	SJC_BALL	https://doi.org/10.1056/NEJMoa1403088	SJC	SJC-DS-1001	SJBALL020765_D1	27676	NA	NA	141
THR24_1600_S01	58059470	56433933	49796011	30275286.42	101	acute lymphoblastic leukemia	NA	Yes, age < 30 years	female	NA	NA	Cohort_2	SJC_BALL	NA	SJC	SJC-DS-1001	SJBALL020828_D1	27237	NA	NA	141
THR24_1601_S01	43270272	42281571	32823682	22230236.8	101	acute lymphoblastic leukemia	NA	Yes, age < 30 years	NA	NA	NA	Cohort_2	SJC_BALL	https://doi.org/10.1056/NEJMoa1403088	SJC	SJC-DS-1001	SJBALL020832_D1	27063	NA	NA	141
THR24_1602_S01	60682623	59132046	50647307.5	35798875.32	101	acute lymphoblastic leukemia	NA	Yes, age < 30 years	NA	NA	NA	Cohort_2	SJC_BALL	https://doi.org/10.1056/NEJMoa1403088	SJC	SJC-DS-1001	SJBALL020836_D1	25256	NA	NA	141
THR24_1603_S01	59243552	57618620	46807867	38615346.375	101	acute lymphoblastic leukemia	NA	Yes, age < 30 years	male	NA	NA	Cohort_2	SJC_BALL	https://doi.org/10.1056/NEJMoa1403088	SJC	SJC-DS-1001	SJBALL020877_D1	23834	NA	NA	141
THR24_1604_S01	61763892	60250108	39919678.5	33187619.25	101	acute lymphoblastic leukemia	NA	Yes, age < 30 years	female	NA	NA	Cohort_2	SJC_BALL	https://doi.org/10.1056/NEJMoa1403088	SJC	SJC-DS-1001	SJBALL020882_D1	26438	NA	NA	141
THR24_1605_S01	63589935	61879685	27524650	17658344.12	101	acute lymphoblastic leukemia	NA	Yes, age < 30 years	NA	NA	NA	Cohort_2	SJC_BALL	https://doi.org/10.1056/NEJMoa1403088	SJC	SJC-DS-1001	SJBALL020941_D1	32304	NA	NA	141
THR24_1606_S01	54031983	52537846	47191249.5	30501982	101	acute lymphoblastic leukemia	NA	Yes, age < 30 years	NA	NA	NA	Cohort_2	SJC_BALL	NA	SJC	SJC-DS-1001	SJBALL020953_D1	26073	NA	NA	141
THR24_1607_S01	54054235	52529848	47719817.5	25793449.08	101	acute lymphoblastic leukemia	NA	Yes, age < 30 years	NA	NA	NA	Cohort_2	SJC_BALL	NA	SJC	SJC-DS-1001	SJBALL020958_D1	24514	NA	NA	141
THR24_1608_S01	43282105	42079679	38928871	27403894.855	101	acute lymphoblastic leukemia	NA	Yes, age < 30 years	NA	NA	NA	Cohort_2	SJC_BALL	NA	SJC	SJC-DS-1001	SJBALL020964_D1	24408	NA	NA	141
THR24_1609_S01	39800752	38467299	32844117.5	19546448.955	101	acute lymphoblastic leukemia	NA	Yes, age < 30 years	NA	NA	NA	Cohort_2	SJC_BALL	https://doi.org/10.1056/NEJMoa1403088	SJC	SJC-DS-1001	SJBALL020966_D1	34886	NA	NA	141
THR24_1610_S01	45210449	43906879	40394893	28166360.985	101	acute lymphoblastic leukemia	NA	Yes, age < 30 years	NA	NA	NA	Cohort_2	SJC_BALL	NA	SJC	SJC-DS-1001	SJBALL020967_D1	24171	NA	NA	141
THR24_1611_S01	52136180	50688087	46388422.5	31723566.975	101	acute lymphoblastic leukemia	NA	Yes, age < 30 years	NA	NA	NA	Cohort_2	SJC_BALL	NA	SJC	SJC-DS-1001	SJBALL020977_D1	25898	NA	NA	141
THR24_1612_S01	72258760	70018229	61761050.5	39530700.54	101	acute lymphoblastic leukemia	NA	Yes, age < 30 years	NA	NA	NA	Cohort_2	SJC_BALL	https://doi.org/10.1056/NEJMoa1403088	SJC	SJC-DS-1001	SJBALL020980_D1	36274	NA	NA	141
THR24_1613_S01	47080878	45363029	40276764	24693870.73	101	acute lymphoblastic leukemia	NA	Yes, age < 30 years	male	NA	NA	Cohort_2	SJC_BALL	https://doi.org/10.1056/NEJMoa1403088	SJC	SJC-DS-1001	SJBALL020984_D1	34491	NA	NA	141
THR24_1614_S01	54545863	52935045	47454028.5	30958173.2	101	acute lymphoblastic leukemia	NA	Yes, age < 30 years	NA	NA	NA	Cohort_2	SJC_BALL	NA	SJC	SJC-DS-1001	SJBALL020987_D1	25125	NA	NA	141
THR24_1615_S01	35490260	34520835	31558698	23136355.71	101	acute lymphoblastic leukemia	NA	Yes, age < 30 years	NA	NA	NA	Cohort_2	SJC_BALL	NA	SJC	SJC-DS-1001	SJBALL020993_D1	24946	NA	NA	141
THR24_1616_S01	57039868	55363347	47864737	32088229.2	101	acute lymphoblastic leukemia	NA	Yes, age < 30 years	NA	NA	NA	Cohort_2	SJC_BALL	https://doi.org/10.1056/NEJMoa1403088	SJC	SJC-DS-1001	SJBALL020994_D1	33339	NA	NA	141
THR24_1617_S01	48399976	47025699	43177575	33374498.64	101	acute lymphoblastic leukemia	NA	Yes, age < 30 years	NA	NA	NA	Cohort_2	SJC_BALL	NA	SJC	SJC-DS-1001	SJBALL020995_D1	26368	NA	NA	141
THR24_1618_S01	63971310	62054155	56273546.5	37796273.36	101	acute lymphoblastic leukemia	NA	Yes, age < 30 years	NA	NA	NA	Cohort_2	SJC_BALL	NA	SJC	SJC-DS-1001	SJBALL020998_D1	33084	NA	NA	141
THR24_1619_S01	67285034	65364533	55462364	38191024.905	101	acute lymphoblastic leukemia	NA	Yes, age < 30 years	NA	NA	NA	Cohort_2	SJC_BALL	NA	SJC	SJC-DS-1001	SJBALL021005_D1	27619	NA	NA	141
THR24_1620_S01	32451352	31677792	19604830	14692919.01	101	acute lymphoblastic leukemia	NA	Yes, age < 30 years	NA	NA	NA	Cohort_2	SJC_BALL	NA	SJC	SJC-DS-1001	SJBALL021012_D1	23871	NA	NA	141
THR24_1621_S01	45456204	43981833	35413642.5	25353723.195	101	acute lymphoblastic leukemia	NA	Yes, age < 30 years	NA	NA	NA	Cohort_2	SJC_BALL	https://doi.org/10.1056/NEJMoa1403088	SJC	SJC-DS-1001	SJBALL021018_D1	36710	NA	NA	141
THR24_1622_S01	51929245	50389430	43457388.5	35187928.16	101	acute lymphoblastic leukemia	NA	Yes, age < 30 years	NA	NA	NA	Cohort_2	SJC_BALL	NA	SJC	SJC-DS-1001	SJBALL021021_D1	24707	NA	NA	141
THR24_1623_S01	63402287	61558402	54890879	39155431.6	101	acute lymphoblastic leukemia	NA	Yes, age < 30 years	NA	NA	NA	Cohort_2	SJC_BALL	NA	SJC	SJC-DS-1001	SJBALL021023_D1	25907	NA	NA	141
THR24_1624_S01	45297375	43999601	39672221	26544516.48	101	acute lymphoblastic leukemia	NA	Yes, age < 30 years	male	NA	NA	Cohort_2	SJC_BALL	NA	SJC	SJC-DS-1001	SJBALL021031_D1	24192	NA	NA	141
THR24_1625_S01	49418429	48015941	42804157.5	29092473.6	101	acute lymphoblastic leukemia	NA	Yes, age < 30 years	NA	NA	NA	Cohort_2	SJC_BALL	NA	SJC	SJC-DS-1001	SJBALL021043_D1	23930	NA	NA	141
THR24_1626_S01	29246470	27846497	22265300.5	10968847.64	101	acute lymphoblastic leukemia	NA	Yes, age < 30 years	NA	NA	NA	Cohort_2	SJC_BALL	https://doi.org/10.1056/NEJMoa1403088	SJC	SJC-DS-1001	SJBALL021047_D1	41081	NA	NA	141
THR24_1627_S01	43708841	42255060	36447204	22793515.425	101	acute lymphoblastic leukemia	NA	Yes, age < 30 years	NA	NA	NA	Cohort_2	SJC_BALL	https://doi.org/10.1056/NEJMoa1403088	SJC	SJC-DS-1001	SJBALL021058_D1	36601	NA	NA	141
THR24_1628_S01	36355055	35070582	28750317.5	17541776.61	101	acute lymphoblastic leukemia	NA	Yes, age < 30 years	NA	NA	NA	Cohort_2	SJC_BALL	NA	SJC	SJC-DS-1001	SJBALL021059_D1	39064	NA	NA	141
THR24_1629_S01	54838971	53318318	45333068	33481414.98	101	acute lymphoblastic leukemia	NA	Yes, age < 30 years	NA	NA	NA	Cohort_2	SJC_BALL	NA	SJC	SJC-DS-1001	SJBALL021061_D1	27021	NA	NA	141
THR24_1630_S01	43904169	42216944	35367797	17459494.68	101	acute lymphoblastic leukemia	NA	Yes, age < 30 years	NA	NA	NA	Cohort_2	SJC_BALL	https://doi.org/10.1056/NEJMoa1403088	SJC	SJC-DS-1001	SJBALL021080_D1	40943	NA	NA	141
THR24_1631_S01	27738194	26901693	25451507.5	15562040.36	101	acute lymphoblastic leukemia	NA	Yes, age < 30 years	female	NA	NA	Cohort_2	SJC_BALL	https://doi.org/10.1056/NEJMoa1403088	SJC	SJC-DS-1001	SJBALL021083_D1	25309	NA	NA	141
THR24_1632_S01	49608904	48027826	42023903.5	25838685.85	101	acute lymphoblastic leukemia	NA	Yes, age < 30 years	NA	NA	NA	Cohort_2	SJC_BALL	https://doi.org/10.1056/NEJMoa1403088	SJC	SJC-DS-1001	SJBALL021102_D1	35067	NA	NA	141
THR24_1633_S01	56480372	54709863	47783752.5	32165719.79	101	acute lymphoblastic leukemia	NA	Yes, age < 30 years	NA	NA	NA	Cohort_2	SJC_BALL	NA	SJC	SJC-DS-1001	SJBALL021104_D1	26980	NA	NA	141
THR24_1634_S01	26904508	26178292	24393007	15094387.47	101	acute lymphoblastic leukemia	NA	Yes, age < 30 years	female	NA	NA	Cohort_2	SJC_BALL	NA	SJC	SJC-DS-1001	SJBALL021108_D1	24877	NA	NA	141
THR24_1635_S01	37555399	35938124	30200524.5	16518165.72	101	acute lymphoblastic leukemia	NA	Yes, age < 30 years	NA	NA	NA	Cohort_2	SJC_BALL	https://doi.org/10.1056/NEJMoa1403088	SJC	SJC-DS-1001	SJBALL021109_D1	40901	NA	NA	141
THR24_1636_S01	52749999	51296528	47716568.5	30462825.465	101	acute lymphoblastic leukemia	NA	Yes, age < 30 years	NA	NA	NA	Cohort_2	SJC_BALL	NA	SJC	SJC-DS-1001	SJBALL021124_D1	26281	NA	NA	141
THR24_1637_S01	48347612	46987835	42933506	30622471.775	101	acute lymphoblastic leukemia	NA	Yes, age < 30 years	NA	NA	NA	Cohort_2	SJC_BALL	NA	SJC	SJC-DS-1001	SJBALL021128_D1	24940	NA	NA	141
THR24_1638_S01	54352419	52905658	45139775.5	27243202.76	101	acute lymphoblastic leukemia	NA	Yes, age < 30 years	female	NA	NA	Cohort_2	SJC_BALL	NA	SJC	SJC-DS-1001	SJBALL021130_D1	26951	NA	NA	141
THR24_1639_S01	37994107	36830938	32890727.5	20368497.01	101	acute lymphoblastic leukemia	NA	Yes, age < 30 years	NA	NA	NA	Cohort_2	SJC_BALL	NA	SJC	SJC-DS-1001	SJBALL021131_D1	25328	NA	NA	141
THR24_1640_S01	33010391	31574031	25310237.5	10571505.56	101	acute lymphoblastic leukemia	NA	Yes, age < 30 years	NA	NA	NA	Cohort_2	SJC_BALL	NA	SJC	SJC-DS-1001	SJBALL021145_D1	40342	NA	NA	141
THR24_1641_S01	34525718	33252510	26302943.5	14637288.96	101	acute lymphoblastic leukemia	NA	Yes, age < 30 years	NA	NA	NA	Cohort_2	SJC_BALL	NA	SJC	SJC-DS-1001	SJBALL021146_D1	38412	NA	NA	141
THR24_1642_S01	56198099	54640231	47633190.5	32227780.4	101	acute lymphoblastic leukemia	NA	Yes, age < 30 years	NA	NA	NA	Cohort_2	SJC_BALL	NA	SJC	SJC-DS-1001	SJBALL021147_D1	26426	NA	NA	141
THR24_1643_S01	50543788	49045786	46263769	26178868.38	101	acute lymphoblastic leukemia	NA	Yes, age < 30 years	male	NA	NA	Cohort_2	SJC_BALL	NA	SJC	SJC-DS-1001	SJBALL021299_D1	26352	NA	NA	141
THR24_1644_S01	31845697	30924857	29404860.5	18769810.455	101	acute lymphoblastic leukemia	NA	Yes, age < 30 years	male	NA	NA	Cohort_2	SJC_BALL	https://doi.org/10.1056/NEJMoa1403088	SJC	SJC-DS-1001	SJBALL021305_D1	24081	NA	NA	141
THR24_1645_S01	66852609	65064197	59175091	38477768.58	101	acute lymphoblastic leukemia	NA	Yes, age < 30 years	male	NA	NA	Cohort_2	SJC_BALL	NA	SJC	SJC-DS-1001	SJBALL021324_D1	28405	NA	NA	141
THR24_1646_S01	60116840	58345002	54245612	33863641.68	101	acute lymphoblastic leukemia	NA	Yes, age < 30 years	male	NA	NA	Cohort_2	SJC_BALL	NA	SJC	SJC-DS-1001	SJBALL021333_D1	27260	NA	NA	141
THR24_1647_S01	62950209	61286651	55284865	35638833.03	101	acute lymphoblastic leukemia	NA	Yes, age < 30 years	male	NA	NA	Cohort_2	SJC_BALL	NA	SJC	SJC-DS-1001	SJBALL021336_D1	26619	NA	NA	141
THR24_1648_S01	65517606	63696926	38582378	26464041.335	101	acute lymphoblastic leukemia	NA	Yes, age < 30 years	female	NA	NA	Cohort_2	SJC_BALL	NA	SJC	SJC-DS-1001	SJBALL021358_D1	25203	NA	NA	141
THR24_1649_S01	48244480	46848618	43442982.5	25578521.265	101	acute lymphoblastic leukemia	NA	Yes, age < 30 years	female	NA	NA	Cohort_2	SJC_BALL	NA	SJC	SJC-DS-1001	SJBALL021372_D1	26216	NA	NA	141
THR24_1650_S01	67965780	65971303	60797900.5	37952518.79	101	acute lymphoblastic leukemia	NA	Yes, age < 30 years	female	NA	NA	Cohort_2	SJC_BALL	NA	SJC	SJC-DS-1001	SJBALL021405_D1	29410	NA	NA	141
THR24_1651_S01	58393520	56767058	36938905.5	26831589.2	101	acute lymphoblastic leukemia	NA	Yes, age < 30 years	NA	NA	NA	Cohort_2	SJC_BALL	NA	SJC	SJC-DS-1001	SJBALL021416_D1	25873	NA	NA	141
THR24_1652_S01	55511959	53968052	50775186.5	28647401.58	101	acute lymphoblastic leukemia	NA	Yes, age < 30 years	male	NA	NA	Cohort_2	SJC_BALL	NA	SJC	SJC-DS-1001	SJBALL021427_D1	27535	NA	NA	141
THR24_1653_S01	50661823	49415530	37460060.5	28993694.73	101	acute lymphoblastic leukemia	NA	Yes, age < 30 years	male	NA	NA	Cohort_2	SJC_BALL	NA	SJC	SJC-DS-1001	SJBALL021434_D1	26144	NA	NA	141
THR24_1654_S01	45226636	44068503	39392481.5	26144989.65	101	acute lymphoblastic leukemia	NA	Yes, age < 30 years	NA	NA	NA	Cohort_2	SJC_BALL	NA	SJC	SJC-DS-1001	SJBALL021489_D1	25030	NA	NA	141
THR24_1655_S01	54471526	52623108	48071028.5	30057374.7	101	acute lymphoblastic leukemia	NA	Yes, age < 30 years	male	NA	NA	Cohort_2	SJC_BALL	NA	SJC	SJC-DS-1001	SJBALL021491_D1	26195	NA	NA	141
THR24_1656_S01	66855819	64853282	60474429	36989599.76	101	acute lymphoblastic leukemia	NA	Yes, age < 30 years	male	NA	NA	Cohort_2	SJC_BALL	NA	SJC	SJC-DS-1001	SJBALL021492_D1	28013	NA	NA	141
THR24_1657_S01	68606269	66482412	61860459.5	38215088.12	101	acute lymphoblastic leukemia	NA	Yes, age < 30 years	male	NA	NA	Cohort_2	SJC_BALL	NA	SJC	SJC-DS-1001	SJBALL021511_D1	27333	NA	NA	141
THR24_1658_S01	49094921	47558558	41284430	23463801.9	101	acute lymphoblastic leukemia	NA	Yes, age < 30 years	male	NA	NA	Cohort_2	SJC_BALL	NA	SJC	SJC-DS-1001	SJBALL021512_D1	28944	NA	NA	141
THR24_1659_S01	55286850	53410912	48188331.5	32250906.945	101	acute lymphoblastic leukemia	NA	Yes, age < 30 years	female	NA	NA	Cohort_2	SJC_BALL	NA	SJC	SJC-DS-1001	SJBALL021514_D1	27079	NA	NA	141
THR24_1660_S01	57545260	55954441	43946106	26885949.67	101	acute lymphoblastic leukemia	NA	Yes, age < 30 years	male	NA	NA	Cohort_2	SJC_BALL	NA	SJC	SJC-DS-1001	SJBALL021516_D1	26317	NA	NA	141
THR24_1661_S01	31439616	30695163	24185243.5	16484111.09	101	acute lymphoblastic leukemia	NA	Yes, age < 30 years	NA	NA	NA	Cohort_2	SJC_BALL	https://doi.org/10.1056/NEJMoa1403088	SJC	SJC-DS-1001	SJBALL021549_D1	24785	NA	NA	141
THR24_1662_S01	47638897	46258933	17886191.5	13928896.8	101	acute lymphoblastic leukemia	NA	Yes, age < 30 years	NA	NA	NA	Cohort_2	SJC_BALL	NA	SJC	SJC-DS-1001	SJBALL021707_D1	23663	NA	NA	141
THR24_1663_S01	28573951	28003323	21324059.5	16923076.56	101	acute lymphoblastic leukemia	NA	Yes, age < 30 years	NA	NA	NA	Cohort_2	SJC_BALL	https://doi.org/10.1056/NEJMoa1403088	SJC	SJC-DS-1001	SJBALL021720_D1	24925	NA	NA	141
THR24_1664_S01	58719897	57395276	48231863.5	34840315.77	101	acute lymphoblastic leukemia	NA	Yes, age < 30 years	NA	NA	NA	Cohort_2	SJC_BALL	NA	SJC	SJC-DS-1001	SJBALL021721_D1	26616	NA	NA	141
THR24_1665_S01	42624520	39419969	13302437.5	10114442.52	101	acute lymphoblastic leukemia	NA	Yes, age < 30 years	NA	NA	NA	Cohort_2	SJC_BALL	https://doi.org/10.1056/NEJMoa1403088	SJC	SJC-DS-1001	SJBALL021722_D1	22440	NA	NA	141
THR24_1666_S01	60425480	59161597	42339548	34118978.68	101	acute lymphoblastic leukemia	NA	Yes, age < 30 years	NA	NA	NA	Cohort_2	SJC_BALL	https://doi.org/10.1056/NEJMoa1403088	SJC	SJC-DS-1001	SJBALL021728_D1	25284	NA	NA	141
THR24_1667_S01	50413095	47698840	41696275.5	31170014.46	101	acute lymphoblastic leukemia	NA	Yes, age < 30 years	NA	NA	NA	Cohort_2	SJC_BALL	NA	SJC	SJC-DS-1001	SJBALL021735_D1	26007	NA	NA	141
THR24_1668_S01	42050743	37989196	17365357.5	12838767.6	101	acute lymphoblastic leukemia	NA	Yes, age < 30 years	NA	NA	NA	Cohort_2	SJC_BALL	NA	SJC	SJC-DS-1001	SJBALL021737_D1	23152	NA	NA	141
THR24_1669_S01	46041625	45107451	13814338	10686246.4	101	acute lymphoblastic leukemia	NA	Yes, age < 30 years	NA	NA	NA	Cohort_2	SJC_BALL	https://doi.org/10.1056/NEJMoa1403088	SJC	SJC-DS-1001	SJBALL021738_D1	23231	NA	NA	141
THR24_1670_S01	89035446	87032199	71321576	55338438.155	101	acute lymphoblastic leukemia	NA	Yes, age < 30 years	NA	NA	NA	Cohort_2	SJC_BALL	https://doi.org/10.1056/NEJMoa1403088	SJC	SJC-DS-1001	SJBALL021748_D1	26739	NA	NA	141
THR24_1671_S01	48200139	46798746	28952166	21594879.6	101	acute lymphoblastic leukemia	NA	Yes, age < 30 years	NA	NA	NA	Cohort_2	SJC_BALL	NA	SJC	SJC-DS-1001	SJBALL021769_D1	24695	NA	NA	141
THR24_1672_S01	62898999	61538953	48578969	37663787.02	101	acute lymphoblastic leukemia	NA	Yes, age < 30 years	NA	NA	NA	Cohort_2	SJC_BALL	https://doi.org/10.1056/NEJMoa1403088	SJC	SJC-DS-1001	SJBALL021772_D1	24998	NA	NA	141
THR24_1673_S01	45720316	44572570	34960038.5	26923897	101	acute lymphoblastic leukemia	NA	Yes, age < 30 years	NA	NA	NA	Cohort_2	SJC_BALL	NA	SJC	SJC-DS-1001	SJBALL021778_D1	23955	NA	NA	141
THR24_1674_S01	61934938	60387705	43657505	31097641.37	101	acute lymphoblastic leukemia	NA	Yes, age < 30 years	NA	NA	NA	Cohort_2	SJC_BALL	https://doi.org/10.1056/NEJMoa1403088	SJC	SJC-DS-1001	SJBALL021780_D1	27203	NA	NA	141
THR24_1675_S01	64760028	63243774	48667253.5	34817449.985	101	acute lymphoblastic leukemia	NA	Yes, age < 30 years	NA	NA	NA	Cohort_2	SJC_BALL	https://doi.org/10.1056/NEJMoa1403088	SJC	SJC-DS-1001	SJBALL021784_D1	26979	NA	NA	141
THR24_1676_S01	40705922	39755876	23284032	17942071.84	101	acute lymphoblastic leukemia	NA	Yes, age < 30 years	NA	NA	NA	Cohort_2	SJC_BALL	https://doi.org/10.1056/NEJMoa1403088	SJC	SJC-DS-1001	SJBALL021786_D1	23463	NA	NA	141
THR24_1677_S01	45073199	43726371	41048347.5	27925344.54	101	acute lymphoblastic leukemia	NA	Yes, age < 30 years	NA	NA	NA	Cohort_2	SJC_BALL	NA	SJC	SJC-DS-1001	SJBALL021787_D1	26009	NA	NA	141
THR24_1678_S01	51990261	50641840	44828974.5	32684056.96	101	acute lymphoblastic leukemia	NA	Yes, age < 30 years	NA	NA	NA	Cohort_2	SJC_BALL	NA	SJC	SJC-DS-1001	SJBALL021790_D1	24251	NA	NA	141
THR24_1679_S01	56285092	55060911	45213234	32915882.22	101	acute lymphoblastic leukemia	NA	Yes, age < 30 years	NA	NA	NA	Cohort_2	SJC_BALL	https://doi.org/10.1056/NEJMoa1403088	SJC	SJC-DS-1001	SJBALL021794_D1	27115	NA	NA	141
THR24_1680_S01	65139225	63621921	51541526.5	35906637.6	101	acute lymphoblastic leukemia	NA	Yes, age < 30 years	NA	NA	NA	Cohort_2	SJC_BALL	https://doi.org/10.1056/NEJMoa1403088	SJC	SJC-DS-1001	SJBALL021800_D1	25602	NA	NA	141
THR24_1681_S01	60792893	58887887	52870032.5	38681987.785	101	acute lymphoblastic leukemia	NA	Yes, age < 30 years	NA	NA	NA	Cohort_2	SJC_BALL	NA	SJC	SJC-DS-1001	SJBALL021803_D1	25875	NA	NA	141
THR24_1682_S01	36898365	36085997	27731736	19631394.14	101	acute lymphoblastic leukemia	NA	Yes, age < 30 years	NA	NA	NA	Cohort_2	SJC_BALL	https://doi.org/10.1056/NEJMoa1403088	SJC	SJC-DS-1001	SJBALL021807_D1	23693	NA	NA	141
THR24_1683_S01	82691938	80734522	56547133.5	36531088.56	101	acute lymphoblastic leukemia	NA	Yes, age < 30 years	NA	NA	NA	Cohort_2	SJC_BALL	https://doi.org/10.1056/NEJMoa1403088	SJC	SJC-DS-1001	SJBALL021814_D1	25897	NA	NA	141
THR24_1684_S01	55703600	54094567	43414723.5	31856099.83	101	acute lymphoblastic leukemia	NA	Yes, age < 30 years	NA	NA	NA	Cohort_2	SJC_BALL	NA	SJC	SJC-DS-1001	SJBALL021816_D1	25393	NA	NA	141
THR24_1685_S01	110517793	107829900	10538484	7469641.2	101	acute lymphoblastic leukemia	NA	Yes, age < 30 years	NA	NA	NA	Cohort_2	SJC_BALL	NA	SJC	SJC-DS-1001	SJBALL021820_D1	26501	NA	NA	141
THR24_1686_S01	47854271	46773367	40234661	30290968.5	101	acute lymphoblastic leukemia	NA	Yes, age < 30 years	NA	NA	NA	Cohort_2	SJC_BALL	NA	SJC	SJC-DS-1001	SJBALL021832_D1	26102	NA	NA	141
THR24_1687_S01	48581379	47483594	32425875	21883788.8	101	acute lymphoblastic leukemia	NA	Yes, age < 30 years	NA	NA	NA	Cohort_2	SJC_BALL	NA	SJC	SJC-DS-1001	SJBALL021841_D1	22583	NA	NA	141
THR24_1688_S01	50431354	48696257	29163656.5	21266318.495	101	acute lymphoblastic leukemia	NA	Yes, age < 30 years	NA	NA	NA	Cohort_2	SJC_BALL	NA	SJC	SJC-DS-1001	SJBALL021849_D1	28545	NA	NA	141
THR24_1689_S01	23686326	23060669	13409631.5	9680054	101	acute lymphoblastic leukemia	NA	Yes, age < 30 years	NA	NA	NA	Cohort_2	SJC_BALL	https://doi.org/10.1056/NEJMoa1403088	SJC	SJC-DS-1001	SJBALL021856_D1	22061	NA	NA	141
THR24_1690_S01	37659443	36823598	29661146.5	21464226.03	101	acute lymphoblastic leukemia	NA	Yes, age < 30 years	NA	NA	NA	Cohort_2	SJC_BALL	https://doi.org/10.1056/NEJMoa1403088	SJC	SJC-DS-1001	SJBALL021866_D1	23931	NA	NA	141
THR24_1691_S01	55693425	54310450	49220863	35871521.84	101	acute lymphoblastic leukemia	NA	Yes, age < 30 years	NA	NA	NA	Cohort_2	SJC_BALL	NA	SJC	SJC-DS-1001	SJBALL021900_D1	26691	NA	NA	141
THR24_1692_S01	59267869	57729665	54178220	31188220.685	101	acute lymphoblastic leukemia	NA	Yes, age < 30 years	NA	NA	NA	Cohort_2	SJC_BALL	https://doi.org/10.1056/NEJMoa1403088	SJC	SJC-DS-1001	SJBALL022244_D1	25674	NA	NA	141
THR24_1693_S01	70051587	68275409	59347292	43085360.37	101	acute lymphoblastic leukemia	NA	Yes, age < 30 years	NA	NA	NA	Cohort_2	SJC_BALL	https://doi.org/10.1056/NEJMoa1403088	SJC	SJC-DS-1001	SJBALL022245_D1	26056	NA	NA	141
THR24_1694_S01	39338920	38253495	27383046.5	17396281.14	101	acute lymphoblastic leukemia	NA	Yes, age < 30 years	NA	NA	NA	Cohort_2	SJC_BALL	https://doi.org/10.1056/NEJMoa1403088	SJC	SJC-DS-1001	SJBALL022246_D1	24168	NA	NA	141
THR24_1695_S01	53922729	52446763	45063512.5	32902482.6	101	acute lymphoblastic leukemia	NA	Yes, age < 30 years	female	NA	Not Hispanic or Latino	Cohort_2	SJC_BALL	NA	SJC	SJC-DS-1001	SJBALL102_D	26298	NA	NA	141
THR24_1696_S01	47578892	46132359	42528463.5	32180270.815	101	acute lymphoblastic leukemia	NA	Yes, age < 30 years	female	NA	Not Hispanic or Latino	Cohort_2	SJC_BALL	NA	SJC	SJC-DS-1001	SJBALL215_D	27111	NA	NA	141
THR24_1697_S01	40992787	39625488	36541616	27082743.09	101	acute lymphoblastic leukemia	NA	Yes, age < 30 years	male	NA	Not Hispanic or Latino	Cohort_2	SJC_BALL	NA	SJC	SJC-DS-1001	SJBALL218_D	26131	NA	NA	141
THR24_1698_S01	55690637	54032039	48983993	37063400.22	101	acute lymphoblastic leukemia	NA	Yes, age < 30 years	male	NA	Not Hispanic or Latino	Cohort_2	SJC_BALL	NA	SJC	SJC-DS-1001	SJBALL227_D	26748	NA	NA	141
THR24_1699_S01	33935506	32872265	31145865	22799688.6	101	acute lymphoblastic leukemia	NA	Yes, age < 30 years	female	NA	Not Hispanic or Latino	Cohort_2	SJC_BALL	NA	SJC	SJC-DS-1001	SJBALL230_D	25948	NA	NA	141
THR24_1700_S01	55982503	54390705	47378136	36611768.655	101	acute lymphoblastic leukemia	NA	Yes, age < 30 years	male	NA	Not Hispanic or Latino	Cohort_2	SJC_BALL	https://doi.org/10.1056/NEJMoa1403088	SJC	SJC-DS-1001	SJBALL231_D	26571	NA	NA	141
THR24_1701_S01	49402633	48003713	45200908	33621694.645	101	acute lymphoblastic leukemia	NA	Yes, age < 30 years	NA	NA	NA	Cohort_2	SJC_BALL	NA	SJC	SJC-DS-1001	SJBALL237_D	26599	NA	NA	141
THR24_1702_S01	61499089	59637668	54595646	38727056.495	101	acute lymphoblastic leukemia	NA	Yes, age < 30 years	male	NA	Hispanic or Latino	Cohort_2	SJC_BALL	https://doi.org/10.1056/NEJMoa1403088	SJC	SJC-DS-1001	SJBALL239_D	27567	NA	NA	141
THR24_1703_S01	63419581	61571047	54004880	39251827.82	101	acute lymphoblastic leukemia	NA	Yes, age < 30 years	male	NA	Not Hispanic or Latino	Cohort_2	SJC_BALL	https://doi.org/10.1056/NEJMoa1403088	SJC	SJC-DS-1001	SJBALL247_D	28736	NA	NA	141
THR24_1704_S01	50568122	49213689	42832561.5	30660786.38	101	acute lymphoblastic leukemia	NA	Yes, age < 30 years	male	NA	Not Hispanic or Latino	Cohort_2	SJC_BALL	https://doi.org/10.1056/NEJMoa1403088	SJC	SJC-DS-1001	SJBALL255_D	27967	NA	NA	141
THR24_1705_S01	45709116	44449363	25063774	19538537.48	101	acute myeloid leukemia	NA	Yes, age < 30 years	NA	NA	Not Hispanic or Latino	Cohort_16	SJC_CBF	NA	SJC	SJC-DS-1001	SJCBF001018_D1	24106	NA	NA	44
THR24_1705_S02	48989062	47668877	32528784.5	26998355.73	101	acute myeloid leukemia	NA	Yes, age < 30 years	NA	NA	Not Hispanic or Latino	Cohort_16	SJC_CBF	NA	SJC	SJC-DS-1001	SJCBF001018_D2	24542	NA	NA	44
THR24_1705_S03	43866264	42596552	24974308.5	19371584.54	101	acute myeloid leukemia	NA	Yes, age < 30 years	NA	NA	Not Hispanic or Latino	Cohort_16	SJC_CBF	NA	SJC	SJC-DS-1001	SJCBF001018_D3	24051	NA	NA	44
THR24_1705_S04	44280654	42996744	18905343.5	14176986.33	101	acute myeloid leukemia	NA	Yes, age < 30 years	NA	NA	Not Hispanic or Latino	Cohort_16	SJC_CBF	NA	SJC	SJC-DS-1001	SJCBF001018_D4	23618	NA	NA	44
THR24_1705_S05	45110467	43991379	22197071.5	18822390.62	101	acute myeloid leukemia	NA	Yes, age < 30 years	NA	NA	Not Hispanic or Latino	Cohort_16	SJC_CBF	NA	SJC	SJC-DS-1001	SJCBF001018_D5	22730	NA	NA	44
THR24_1705_S06	42187199	41085021	25535725	21319270.875	101	acute myeloid leukemia	NA	Yes, age < 30 years	NA	NA	Not Hispanic or Latino	Cohort_16	SJC_CBF	NA	SJC	SJC-DS-1001	SJCBF001018_D6	23406	NA	NA	44
THR24_1705_S07	40171505	39136367	28006265.5	24424913.415	101	acute myeloid leukemia	NA	Yes, age < 30 years	NA	NA	Not Hispanic or Latino	Cohort_16	SJC_CBF	NA	SJC	SJC-DS-1001	SJCBF001018_D7	23238	NA	NA	44
THR24_1705_S08	21415784	20608979	7395664	5881722	101	acute myeloid leukemia	NA	Yes, age < 30 years	NA	NA	Not Hispanic or Latino	Cohort_16	SJC_CBF	NA	SJC	SJC-DS-1001	SJCBF001018_D8	20444	NA	NA	44
THR24_1706_S01	45560993	44251414	33868493	27197701.24	101	acute myeloid leukemia	12.2	Yes, age < 30 years	female	NA	Not Hispanic or Latino	Cohort_16	SJC_CBF	NA	SJC	SJC-DS-1001	SJCBF001_D	25114	NA	NA	44
THR24_1707_S01	90354791	87516187	68335710	54705087.66	101	acute myeloid leukemia	14.05	Yes, age < 30 years	male	NA	Not Hispanic or Latino	Cohort_16	SJC_CBF	NA	SJC	SJC-DS-1001	SJCBF004_D	29477	NA	NA	44
THR24_1708_S01	88620241	85680237	70612877	54682099.56	101	acute myeloid leukemia	9.06	Yes, age < 30 years	female	NA	Not Hispanic or Latino	Cohort_16	SJC_CBF	NA	SJC	SJC-DS-1001	SJCBF006_D	29700	NA	NA	44
THR24_1709_S01	52069479	50578020	40269489	32558806.22	101	acute myeloid leukemia	14.8	Yes, age < 30 years	male	NA	Not Hispanic or Latino	Cohort_16	SJC_CBF	NA	SJC	SJC-DS-1001	SJCBF008_D	26847	NA	NA	44
THR24_1710_S01	44020945	42632965	37901296	30922174.125	101	acute myeloid leukemia	17.32	Yes, age < 30 years	female	NA	Not Hispanic or Latino	Cohort_16	SJC_CBF	NA	SJC	SJC-DS-1001	SJCBF012_D	25296	NA	NA	44
THR24_1711_S01	85998690	83313301	72098698	55753401.55	101	acute myeloid leukemia	3	Yes, age < 30 years	male	NA	NA	Cohort_16	SJC_CBF	NA	SJC	SJC-DS-1001	SJCBF020_D	30752	NA	NA	44
THR24_1712_S01	98518645	95362246	82448839	67093505.625	101	acute myeloid leukemia	11.23	Yes, age < 30 years	female	NA	Not Hispanic or Latino	Cohort_16	SJC_CBF	NA	SJC	SJC-DS-1001	SJCBF022_D	29488	NA	NA	44
THR24_1713_S01	52317685	50464668	43128611	36078660.375	101	acute myeloid leukemia	16.54	Yes, age < 30 years	female	NA	Not Hispanic or Latino	Cohort_16	SJC_CBF	NA	SJC	SJC-DS-1001	SJCBF023_D	25000	NA	NA	44
THR24_1714_S01	97662368	94569980	83148114	67349968.04	101	acute myeloid leukemia	18.26	Yes, age < 30 years	male	NA	Not Hispanic or Latino	Cohort_16	SJC_CBF	NA	SJC	SJC-DS-1001	SJCBF025_D	28490	NA	NA	44
THR24_1715_S01	115102148	111253369	94675157	73374210.26	101	acute myeloid leukemia	6.97	Yes, age < 30 years	female	NA	NA	Cohort_16	SJC_CBF	NA	SJC	SJC-DS-1001	SJCBF030_D	30234	NA	NA	44
THR24_1716_S01	61259316	59512586	50061200.5	40705099.5	101	acute myeloid leukemia	6.82	Yes, age < 30 years	male	NA	Hispanic or Latino	Cohort_16	SJC_CBF	NA	SJC	SJC-DS-1001	SJCBF031_D	27362	NA	NA	44
THR24_1717_S01	68484892	66449881	53808822.5	40097811.17	101	acute myeloid leukemia	15.98	Yes, age < 30 years	female	NA	NA	Cohort_16	SJC_CBF	NA	SJC	SJC-DS-1001	SJCBF034_D	25738	NA	NA	44
THR24_1718_S01	75462699	73062149	64482876	47967982.53	101	acute myeloid leukemia	15.39	Yes, age < 30 years	female	NA	NA	Cohort_16	SJC_CBF	NA	SJC	SJC-DS-1001	SJCBF041_D	27474	NA	NA	44
THR24_1719_S01	72338378	70083735	60683940	40380144.3	101	acute myeloid leukemia	10.89	Yes, age < 30 years	male	NA	NA	Cohort_16	SJC_CBF	NA	SJC	SJC-DS-1001	SJCBF042_D	26754	NA	NA	44
THR24_1720_S01	51052019	49513212	37313220	28614725.88	101	acute myeloid leukemia	6.57	Yes, age < 30 years	female	NA	NA	Cohort_16	SJC_CBF	NA	SJC	SJC-DS-1001	SJCBF044_D	27718	NA	NA	44
THR24_1721_S01	89479437	86385681	42695474.5	34768092	101	acute myeloid leukemia	1.27	Yes, age < 30 years	female	NA	Not Hispanic or Latino	Cohort_16	SJC_CBF	NA	SJC	SJC-DS-1001	SJCBF090_D	28930	NA	NA	44
THR24_1722_S01	106200597	102598428	88879494	67357773.6	101	acute myeloid leukemia	12.416667	Yes, age < 30 years	female	NA	NA	Cohort_16	SJC_CBF	NA	SJC	SJC-DS-1001	SJCBF091_D	31528	NA	NA	44
THR24_1723_S01	48819363	47500082	29160720	20426160.64	101	acute myeloid leukemia	4.96	Yes, age < 30 years	male	NA	Not Hispanic or Latino	Cohort_16	SJC_CBF	NA	SJC	SJC-DS-1001	SJCBF094_D	25866	NA	NA	44
THR24_1724_S01	46952159	45610836	41198140	30703532.86	101	acute myeloid leukemia	NA	Yes, age < 30 years	male	NA	NA	Cohort_16	SJC_CBF	NA	SJC	SJC-DS-1001	SJCBF099_D	25225	NA	NA	44
THR24_1725_S01	67123658	65357752	38206876.5	29014918.155	101	acute myeloid leukemia	16.82	Yes, age < 30 years	female	NA	Not Hispanic or Latino	Cohort_16	SJC_CBF	NA	SJC	SJC-DS-1001	SJCBF100_D	27132	NA	NA	44
THR24_1726_S01	60845790	58985049	48575254.5	37090878.63	101	acute myeloid leukemia	5.47	Yes, age < 30 years	female	NA	Not Hispanic or Latino	Cohort_16	SJC_CBF	NA	SJC	SJC-DS-1001	SJCBF101_D	27409	NA	NA	44
THR24_1727_S01	60116147	58485967	40448928.5	30418547.495	101	acute myeloid leukemia	4.33	Yes, age < 30 years	male	NA	Not Hispanic or Latino	Cohort_16	SJC_CBF	NA	SJC	SJC-DS-1001	SJCBF108_D	27959	NA	NA	44
THR24_1728_S01	95180367	91924469	81116046.5	64597072.875	101	acute myeloid leukemia	7.27	Yes, age < 30 years	male	NA	Not Hispanic or Latino	Cohort_16	SJC_CBF	NA	SJC	SJC-DS-1001	SJCBF110_D	30141	NA	NA	44
THR24_1729_S01	104726794	101026482	89721689.5	65091796.41	101	acute myeloid leukemia	8.12	Yes, age < 30 years	male	NA	Not Hispanic or Latino	Cohort_16	SJC_CBF	NA	SJC	SJC-DS-1001	SJCBF112_D	30504	NA	NA	44
THR24_1730_S01	90793438	87742840	76137432	57370041.575	101	acute myeloid leukemia	4.67	Yes, age < 30 years	male	NA	Not Hispanic or Latino	Cohort_16	SJC_CBF	NA	SJC	SJC-DS-1001	SJCBF113_D	29986	NA	NA	44
THR24_1731_S01	99923207	96826210	83420258.5	61493046.81	101	acute myeloid leukemia	NA	Yes, age < 30 years	NA	NA	NA	Cohort_16	SJC_CBF	NA	SJC	SJC-DS-1001	SJCBF117_D	29625	NA	NA	44
THR24_1732_S01	92107485	89000657	79073579.5	56711627.31	101	acute myeloid leukemia	NA	Yes, age < 30 years	NA	NA	NA	Cohort_16	SJC_CBF	NA	SJC	SJC-DS-1001	SJCBF123_D	28871	NA	NA	44
THR24_1733_S01	97924360	94528782	74995357.5	55556882.94	101	acute myeloid leukemia	NA	Yes, age < 30 years	male	NA	NA	Cohort_16	SJC_CBF	NA	SJC	SJC-DS-1001	SJCBF124_D	30777	NA	NA	44
THR24_1734_S01	94281814	91056474	78159686.5	54168832.62	101	acute myeloid leukemia	10.51	Yes, age < 30 years	male	NA	Not Hispanic or Latino	Cohort_16	SJC_CBF	NA	SJC	SJC-DS-1001	SJCBF125_D	31618	NA	NA	44
THR24_1735_S01	54814628	53277832	44195344	35848941.6	101	acute myeloid leukemia	12.916667	Yes, age < 30 years	male	NA	NA	Cohort_16	SJC_CBF	NA	SJC	SJC-DS-1001	SJCBF138_D	27094	NA	NA	44
THR24_1736_S01	73358134	70814745	62680644	47349797.88	101	acute myeloid leukemia	5.31	Yes, age < 30 years	female	NA	Not Hispanic or Latino	Cohort_16	SJC_CBF	NA	SJC	SJC-DS-1001	SJCBF139_D	29064	NA	NA	44
THR24_1737_S01	88061551	85429663	71000582.5	57799722.375	101	acute myeloid leukemia	4.9	Yes, age < 30 years	female	NA	Not Hispanic or Latino	Cohort_16	SJC_CBF	NA	SJC	SJC-DS-1001	SJCBF141_D	30901	NA	NA	44
THR24_1738_S01	55303743	53593184	10649946.5	8194680.4	101	acute myeloid leukemia	NA	Yes, age < 30 years	NA	NA	NA	Cohort_16	SJC_CBF	NA	SJC	SJC-DS-1001	SJCBF143_D	20513	NA	NA	44
THR24_1739_S01	44221875	42967557	37728062.5	30083475.96	101	acute myeloid leukemia	14.03	Yes, age < 30 years	female	NA	Not Hispanic or Latino	Cohort_16	SJC_CBF	NA	SJC	SJC-DS-1001	SJCBF145_D	25789	NA	NA	44
THR24_1740_S01	56304063	54667226	44248515.5	35802991.62	101	acute myeloid leukemia	4.27	Yes, age < 30 years	male	NA	Not Hispanic or Latino	Cohort_16	SJC_CBF	NA	SJC	SJC-DS-1001	SJCBF149_D	26945	NA	NA	44
THR24_1741_S01	60061856	58517682	36466805	27105972.66	101	acute myeloid leukemia	2.2	Yes, age < 30 years	female	NA	NA	Cohort_16	SJC_CBF	NA	SJC	SJC-DS-1001	SJCBF150_D	25684	NA	NA	44
THR24_1742_S01	41643940	40676769	37494087.5	26652346.8	101	choroid plexus carcinoma	NA	Yes, age < 30 years	NA	NA	NA	Cohort_24	SJC_CPC	NA	SJC	SJC-DS-1001	SJCPC001013_D1	31730	NA	NA	25
THR24_1742_S02	36145556	35186556	32543457.5	25281978.95	101	choroid plexus carcinoma	NA	Yes, age < 30 years	NA	NA	NA	Cohort_24	SJC_CPC	NA	SJC	SJC-DS-1001	SJCPC001013_R1	30079	NA	NA	25
THR24_1743_S01	37547216	36684106	34830250.5	27690318.8	101	choroid plexus carcinoma	NA	Yes, age < 30 years	NA	NA	NA	Cohort_24	SJC_CPC	NA	SJC	SJC-DS-1001	SJCPC001014_D1	29391	NA	NA	25
THR24_1744_S01	42360661	41228340	37784547.5	31343752.875	101	choroid plexus carcinoma	NA	Yes, age < 30 years	NA	NA	NA	Cohort_24	SJC_CPC	NA	SJC	SJC-DS-1001	SJCPC001016_D1	28749	NA	NA	25
THR24_1745_S01	42234643	41284278	37420307.5	29934218.93	101	choroid plexus carcinoma	NA	Yes, age < 30 years	NA	NA	NA	Cohort_24	SJC_CPC	NA	SJC	SJC-DS-1001	SJCPC011756_D1	27840	NA	NA	25
THR24_1746_S01	46935683	45713734	36959510.5	24849269.75	101	choroid plexus carcinoma	NA	Yes, age < 30 years	NA	NA	NA	Cohort_24	SJC_CPC	NA	SJC	SJC-DS-1001	SJCPC011758_D1	30845	NA	NA	25
THR24_1747_S01	38366762	37339605	33083912	21475255.11	101	choroid plexus carcinoma	NA	Yes, age < 30 years	NA	NA	NA	Cohort_24	SJC_CPC	NA	SJC	SJC-DS-1001	SJCPC011759_D1	30573	NA	NA	25
THR24_1748_S01	41072690	40104541	17774155.5	10916592.96	101	choroid plexus carcinoma	NA	Yes, age < 30 years	NA	NA	NA	Cohort_24	SJC_CPC	NA	SJC	SJC-DS-1001	SJCPC011761_D1	28409	NA	NA	25
THR24_1749_S01	44033179	42809128	39784355.5	27679847.2	101	choroid plexus carcinoma	NA	Yes, age < 30 years	NA	NA	NA	Cohort_24	SJC_CPC	NA	SJC	SJC-DS-1001	SJCPC011762_D1	28686	NA	NA	25
THR24_1750_S01	40180252	39260775	31871636.5	24424655.15	101	choroid plexus carcinoma	NA	Yes, age < 30 years	NA	NA	NA	Cohort_24	SJC_CPC	NA	SJC	SJC-DS-1001	SJCPC011764_D1	29075	NA	NA	25
THR24_1751_S01	40395903	39458991	33331243.5	28103394.76	101	choroid plexus carcinoma	NA	Yes, age < 30 years	NA	NA	NA	Cohort_24	SJC_CPC	NA	SJC	SJC-DS-1001	SJCPC011765_D1	26650	NA	NA	25
THR24_1752_S01	46462591	45149670	40029071	31350257.25	101	choroid plexus carcinoma	NA	Yes, age < 30 years	NA	NA	NA	Cohort_24	SJC_CPC	NA	SJC	SJC-DS-1001	SJCPC011766_D1	28451	NA	NA	25
THR24_1753_S01	39940173	38828207	35456426	25075270.8	101	choroid plexus carcinoma	NA	Yes, age < 30 years	NA	NA	NA	Cohort_24	SJC_CPC	NA	SJC	SJC-DS-1001	SJCPC011768_D1	29944	NA	NA	25
THR24_1753_S02	36915716	35977981	30781839	22726699.065	101	choroid plexus carcinoma	NA	Yes, age < 30 years	NA	NA	NA	Cohort_24	SJC_CPC	NA	SJC	SJC-DS-1001	SJCPC011768_R1	29921	NA	NA	25
THR24_1754_S01	38062333	37186890	32584527.5	24886747.47	101	choroid plexus carcinoma	NA	Yes, age < 30 years	NA	NA	NA	Cohort_24	SJC_CPC	NA	SJC	SJC-DS-1001	SJCPC011769_D1	29414	NA	NA	25
THR24_1755_S01	40119008	39167100	36114006	25921661.7	101	choroid plexus carcinoma	NA	Yes, age < 30 years	NA	NA	NA	Cohort_24	SJC_CPC	NA	SJC	SJC-DS-1001	SJCPC011770_D1	29449	NA	NA	25
THR24_1756_S01	36605080	35682231	28918921.5	21745106.8	101	choroid plexus carcinoma	NA	Yes, age < 30 years	NA	NA	NA	Cohort_24	SJC_CPC	NA	SJC	SJC-DS-1001	SJCPC011771_D1	30276	NA	NA	25
THR24_1757_S01	51553030	50408528	47001696	36564076.78	101	choroid plexus carcinoma	NA	Yes, age < 30 years	NA	NA	NA	Cohort_24	SJC_CPC	NA	SJC	SJC-DS-1001	SJCPC011772_D1	29177	NA	NA	25
THR24_1758_S01	38539994	37848510	30651807	23362549.525	101	choroid plexus carcinoma	NA	Yes, age < 30 years	NA	NA	NA	Cohort_24	SJC_CPC	NA	SJC	SJC-DS-1001	SJCPC011773_D1	28915	NA	NA	25
THR24_1759_S01	38592378	37640541	33913552	26928692.945	101	choroid plexus carcinoma	NA	Yes, age < 30 years	NA	NA	NA	Cohort_24	SJC_CPC	NA	SJC	SJC-DS-1001	SJCPC011774_D1	28647	NA	NA	25
THR24_1760_S01	38806443	37759830	35105508	23930088.29	101	choroid plexus carcinoma	NA	Yes, age < 30 years	NA	NA	NA	Cohort_24	SJC_CPC	NA	SJC	SJC-DS-1001	SJCPC011776_D1	31054	NA	NA	25
THR24_1761_S01	33361825	32535547	29651618.5	23498135.2	101	choroid plexus carcinoma	NA	Yes, age < 30 years	NA	NA	NA	Cohort_24	SJC_CPC	NA	SJC	SJC-DS-1001	SJCPC011777_D1	29720	NA	NA	25
THR24_1761_S02	37359591	36447625	31949219.5	27343258.72	101	choroid plexus carcinoma	NA	Yes, age < 30 years	NA	NA	NA	Cohort_24	SJC_CPC	NA	SJC	SJC-DS-1001	SJCPC011777_M1	26564	NA	NA	25
THR24_1761_S03	37769591	36850408	33294250.5	24423239.47	101	choroid plexus carcinoma	NA	Yes, age < 30 years	NA	NA	NA	Cohort_24	SJC_CPC	NA	SJC	SJC-DS-1001	SJCPC011777_R1	30173	NA	NA	25
THR24_1762_S01	38090985	37175053	32451163	23613015.61	101	choroid plexus carcinoma	NA	Yes, age < 30 years	NA	NA	NA	Cohort_24	SJC_CPC	NA	SJC	SJC-DS-1001	SJCPC011778_D1	30625	NA	NA	25
THR24_1763_S01	34631372	33476976	32034999.5	24618836.56	101	acute lymphoblastic leukemia	NA	Yes, age < 30 years	NA	NA	Not Hispanic or Latino	Cohort_37	SJC_E	NA	SJC	SJC-DS-1001	SJE2A018_D	24923	NA	NA	8
THR24_1764_S01	35968412	34710881	33081860	24699458.245	101	acute lymphoblastic leukemia	NA	Yes, age < 30 years	NA	NA	Not Hispanic or Latino	Cohort_37	SJC_E	NA	SJC	SJC-DS-1001	SJE2A037_D	24533	NA	NA	8
THR24_1765_S01	39485319	38119040	36657840	26504719.41	101	acute lymphoblastic leukemia	NA	Yes, age < 30 years	NA	NA	Not Hispanic or Latino	Cohort_37	SJC_E	NA	SJC	SJC-DS-1001	SJE2A038_D	25699	NA	NA	8
THR24_1766_S01	95189019	92738216	85536396	64754455.15	101	acute lymphoblastic leukemia	NA	Yes, age < 30 years	NA	NA	Not Hispanic or Latino	Cohort_37	SJC_E	NA	SJC	SJC-DS-1001	SJE2A040_D	28271	NA	NA	8
THR24_1767_S01	95715324	93160786	85909607	64162397.145	101	acute lymphoblastic leukemia	NA	Yes, age < 30 years	NA	NA	Not Hispanic or Latino	Cohort_37	SJC_E	NA	SJC	SJC-DS-1001	SJE2A043_D	28167	NA	NA	8
THR24_1768_S01	91698233	89274488	81668129.5	62432002.71	101	acute lymphoblastic leukemia	NA	Yes, age < 30 years	NA	NA	Not Hispanic or Latino	Cohort_37	SJC_E	NA	SJC	SJC-DS-1001	SJE2A056_D	27161	NA	NA	8
THR24_1769_S01	52282670	50951303	48161990	35434178.395	101	acute lymphoblastic leukemia	NA	Yes, age < 30 years	NA	NA	Not Hispanic or Latino	Cohort_37	SJC_E	NA	SJC	SJC-DS-1001	SJE2A059_D	25574	NA	NA	8
THR24_1770_S01	49927260	48769922	45010396	35759948.625	101	acute lymphoblastic leukemia	NA	Yes, age < 30 years	NA	NA	Not Hispanic or Latino	Cohort_37	SJC_E	NA	SJC	SJC-DS-1001	SJE2A060_D	26520	NA	NA	8
THR24_1771_S01	34293324	33196535	30306593	23392641.415	101	ependymoma	3.7	Yes, age < 30 years	female	NA	NA	Cohort_10	SJC_EPD	https://doi.org/10.1038/nature13109	SJC	SJC-DS-1001	SJEPD001503_D1	29117	NA	NA	78
THR24_1772_S01	27305918	26382519	25134095.5	20493083.38	101	ependymoma	2.6	Yes, age < 30 years	female	NA	NA	Cohort_10	SJC_EPD	https://doi.org/10.1038/nature13109	SJC	SJC-DS-1001	SJEPD001504_D1	26584	NA	NA	78
THR24_1773_S01	54673842	53070079	46448592.5	35008080.54	101	ependymoma	1.6	Yes, age < 30 years	male	NA	NA	Cohort_10	SJC_EPD	https://doi.org/10.1038/nature13109	SJC	SJC-DS-1001	SJEPD001505_D1	30643	NA	NA	78
THR24_1774_S01	46391285	45111574	35327700.5	28342442.4	101	ependymoma	2.7	Yes, age < 30 years	female	NA	NA	Cohort_10	SJC_EPD	https://doi.org/10.1038/nature13109	SJC	SJC-DS-1001	SJEPD001506_D1	29143	NA	NA	78
THR24_1775_S01	45253531	43831157	40657430	31399623.215	101	ependymoma	3.6	Yes, age < 30 years	male	NA	NA	Cohort_10	SJC_EPD	https://doi.org/10.1038/nature13109	SJC	SJC-DS-1001	SJEPD001507_D1	29215	NA	NA	78
THR24_1776_S01	54946757	53377916	45122972.5	36172017.955	101	ependymoma	1.1	Yes, age < 30 years	male	NA	NA	Cohort_10	SJC_EPD	https://doi.org/10.1038/nature13109	SJC	SJC-DS-1001	SJEPD001508_D1	29976	NA	NA	78
THR24_1777_S01	44658437	43236879	37420088.5	29984783.4	101	ependymoma	2.4	Yes, age < 30 years	female	NA	NA	Cohort_10	SJC_EPD	https://doi.org/10.1038/nature13109	SJC	SJC-DS-1001	SJEPD001509_D1	28347	NA	NA	78
THR24_1778_S01	45824335	44435158	33537060	25664512.11	101	ependymoma	NA	Yes, age < 30 years	NA	NA	NA	Cohort_10	SJC_EPD	https://doi.org/10.1038/nature13109	SJC	SJC-DS-1001	SJEPD001511_D1	29411	NA	NA	78
THR24_1779_S01	48611628	47199737	37859652	30253764.95	101	ependymoma	NA	Yes, age < 30 years	NA	NA	NA	Cohort_10	SJC_EPD	https://doi.org/10.1038/nature13109	SJC	SJC-DS-1001	SJEPD001512_D1	28501	NA	NA	78
THR24_1780_S01	49388157	47952298	43472697	35860542.41	101	ependymoma	2	Yes, age < 30 years	male	NA	NA	Cohort_10	SJC_EPD	https://doi.org/10.1038/nature13109	SJC	SJC-DS-1001	SJEPD001513_D1	29130	NA	NA	78
THR24_1781_S01	48927062	47465937	42952533.5	32043801.2	101	ependymoma	4.2	Yes, age < 30 years	male	NA	NA	Cohort_10	SJC_EPD	https://doi.org/10.1038/nature13109	SJC	SJC-DS-1001	SJEPD001514_D1	30336	NA	NA	78
THR24_1782_S01	52771635	51184748	43233611.5	32316246.81	101	ependymoma	1.3	Yes, age < 30 years	male	NA	NA	Cohort_10	SJC_EPD	https://doi.org/10.1038/nature13109	SJC	SJC-DS-1001	SJEPD001515_D1	31324	NA	NA	78
THR24_1783_S01	51314948	49749221	42314936	33546950.4	101	ependymoma	NA	Yes, age < 30 years	NA	NA	NA	Cohort_10	SJC_EPD	https://doi.org/10.1038/nature13109	SJC	SJC-DS-1001	SJEPD001516_D1	29929	NA	NA	78
THR24_1784_S01	50647389	49026611	30774606	22753233.3	101	ependymoma	3.3	Yes, age < 30 years	female	NA	NA	Cohort_10	SJC_EPD	https://doi.org/10.1038/nature13109	SJC	SJC-DS-1001	SJEPD001517_D1	28524	NA	NA	78
THR24_1785_S01	53908372	52210391	38681503	29695705	101	ependymoma	2	Yes, age < 30 years	female	NA	NA	Cohort_10	SJC_EPD	https://doi.org/10.1038/nature13109	SJC	SJC-DS-1001	SJEPD001518_D1	29694	NA	NA	78
THR24_1786_S01	43175962	41901326	36850574	26646079.17	101	ependymoma	3.7	Yes, age < 30 years	female	NA	NA	Cohort_10	SJC_EPD	https://doi.org/10.1038/nature13109	SJC	SJC-DS-1001	SJEPD001519_D1	30319	NA	NA	78
THR24_1787_S01	41200313	39951566	36546973.5	26178334.11	101	ependymoma	NA	Yes, age < 30 years	NA	NA	NA	Cohort_10	SJC_EPD	https://doi.org/10.1038/nature13109	SJC	SJC-DS-1001	SJEPD001520_D1	29864	NA	NA	78
THR24_1788_S01	55894357	54342138	46252262	36518790.43	101	ependymoma	NA	Yes, age < 30 years	NA	NA	NA	Cohort_10	SJC_EPD	https://doi.org/10.1038/nature13109	SJC	SJC-DS-1001	SJEPD001521_D1	29300	NA	NA	78
THR24_1789_S01	19141556	18568281	17881261	11759506.84	101	ependymoma	NA	Yes, age < 30 years	NA	NA	NA	Cohort_10	SJC_EPD	NA	SJC	SJC-DS-1001	SJEPD001522_R1	27596	NA	NA	78
THR24_1790_S01	24192037	23436389	4568158	3866154.72	101	ependymoma	7.1	Yes, age < 30 years	male	NA	NA	Cohort_10	SJC_EPD	https://doi.org/10.1038/nature13109	SJC	SJC-DS-1001	SJEPD001523_D1	19668	NA	NA	78
THR24_1790_S02	22620632	21898101	12089328	9760221.38	101	ependymoma	7.1	Yes, age < 30 years	male	NA	NA	Cohort_10	SJC_EPD	https://doi.org/10.1038/nature13109	SJC	SJC-DS-1001	SJEPD001523_R1	25026	NA	NA	78
THR24_1791_S01	17795002	17242915	14369863	10320510.915	101	ependymoma	NA	Yes, age < 30 years	NA	NA	NA	Cohort_10	SJC_EPD	https://doi.org/10.1038/nature13109	SJC	SJC-DS-1001	SJEPD001524_R1	26792	NA	NA	78
THR24_1792_S01	48214928	46929259	33479597	25738142.37	101	ependymoma	0.7	Yes, age < 30 years	female	NA	NA	Cohort_10	SJC_EPD	https://doi.org/10.1038/nature13109	SJC	SJC-DS-1001	SJEPD001525_D1	28716	NA	NA	78
THR24_1793_S01	25317673	24608215	20408105	15093731.355	101	ependymoma	2.3	Yes, age < 30 years	male	NA	NA	Cohort_10	SJC_EPD	https://doi.org/10.1038/nature13109	SJC	SJC-DS-1001	SJEPD001526_D1	27619	NA	NA	78
THR24_1794_S01	36612425	35420484	32733908	25163537.015	101	ependymoma	NA	Yes, age < 30 years	female	NA	NA	Cohort_10	SJC_EPD	https://doi.org/10.1038/nature13109	SJC	SJC-DS-1001	SJEPD001527_R1	28603	NA	NA	78
THR24_1795_S01	57532181	55672543	47723081	35512636.8	101	ependymoma	5.9	Yes, age < 30 years	female	NA	NA	Cohort_10	SJC_EPD	https://doi.org/10.1038/nature13109	SJC	SJC-DS-1001	SJEPD001528_D1	30414	NA	NA	78
THR24_1796_S01	40257826	39133482	34156428.5	25145865.99	101	ependymoma	5	Yes, age < 30 years	female	NA	NA	Cohort_10	SJC_EPD	https://doi.org/10.1038/nature13109	SJC	SJC-DS-1001	SJEPD001530_D1	29444	NA	NA	78
THR24_1797_S01	18893050	18415156	17448620.5	14451536.33	101	ependymoma	NA	Yes, age < 30 years	NA	NA	NA	Cohort_10	SJC_EPD	NA	SJC	SJC-DS-1001	SJEPD001531_D1	25009	NA	NA	78
THR24_1798_S01	30859519	30021776	21597925.5	17738500.8	101	ependymoma	5	Yes, age < 30 years	female	NA	NA	Cohort_10	SJC_EPD	https://doi.org/10.1038/nature13109	SJC	SJC-DS-1001	SJEPD001532_R1	26555	NA	NA	78
THR24_1799_S01	47399762	46081198	18545931	15565614.11	101	ependymoma	1.7	Yes, age < 30 years	female	NA	NA	Cohort_10	SJC_EPD	https://doi.org/10.1038/nature13109	SJC	SJC-DS-1001	SJEPD001533_D1	26068	NA	NA	78
THR24_1800_S01	15060604	14639382	12952186	9771509.5	101	ependymoma	2.2	Yes, age < 30 years	female	NA	NA	Cohort_10	SJC_EPD	https://doi.org/10.1038/nature13109	SJC	SJC-DS-1001	SJEPD001534_D1	25653	NA	NA	78
THR24_1801_S01	26718389	25965915	23105836	17039944	101	ependymoma	NA	Yes, age < 30 years	NA	NA	NA	Cohort_10	SJC_EPD	https://doi.org/10.1038/nature13109	SJC	SJC-DS-1001	SJEPD001535_R1	28014	NA	NA	78
THR24_1801_S02	44209111	42774250	27753544.5	21501182.4	101	ependymoma	NA	Yes, age < 30 years	NA	NA	NA	Cohort_10	SJC_EPD	https://doi.org/10.1038/nature13109	SJC	SJC-DS-1001	SJEPD001535_R2	29568	NA	NA	78
THR24_1802_S01	39064686	37939981	35290176.5	24979346.595	101	ependymoma	NA	Yes, age < 30 years	NA	NA	NA	Cohort_10	SJC_EPD	https://doi.org/10.1038/nature13109	SJC	SJC-DS-1001	SJEPD001536_R1	30446	NA	NA	78
THR24_1803_S01	37866551	36623770	34430240	26520166.095	101	ependymoma	NA	Yes, age < 30 years	NA	NA	NA	Cohort_10	SJC_EPD	https://doi.org/10.1038/nature13109	SJC	SJC-DS-1001	SJEPD001537_D1	28320	NA	NA	78
THR24_1804_S01	47991767	46541245	38132868	28421376.795	101	ependymoma	NA	Yes, age < 30 years	NA	NA	NA	Cohort_10	SJC_EPD	https://doi.org/10.1038/nature13109	SJC	SJC-DS-1001	SJEPD001538_R1	30445	NA	NA	78
THR24_1805_S01	43810532	42344277	37363011	28456967.6	101	ependymoma	NA	Yes, age < 30 years	NA	NA	NA	Cohort_10	SJC_EPD	https://doi.org/10.1038/nature13109	SJC	SJC-DS-1001	SJEPD001539_D1	29854	NA	NA	78
THR24_1806_S01	63585055	61537905	53765588.5	43031207.31	101	ependymoma	NA	Yes, age < 30 years	NA	NA	NA	Cohort_10	SJC_EPD	https://doi.org/10.1038/nature13109	SJC	SJC-DS-1001	SJEPD001540_D1	30008	NA	NA	78
THR24_1807_S01	54721584	53029447	41953823	31501530.18	101	ependymoma	NA	Yes, age < 30 years	NA	NA	NA	Cohort_10	SJC_EPD	https://doi.org/10.1038/nature13109	SJC	SJC-DS-1001	SJEPD001541_D1	30083	NA	NA	78
THR24_1807_S02	60442182	58613014	49762150	39271205.61	101	ependymoma	NA	Yes, age < 30 years	NA	NA	NA	Cohort_10	SJC_EPD	https://doi.org/10.1038/nature13109	SJC	SJC-DS-1001	SJEPD001541_R1	29041	NA	NA	78
THR24_1808_S01	66383079	64510261	53340199.5	44775673.02	101	ependymoma	NA	Yes, age < 30 years	NA	NA	NA	Cohort_10	SJC_EPD	https://doi.org/10.1038/nature13109	SJC	SJC-DS-1001	SJEPD001542_D1	31400	NA	NA	78
THR24_1809_S01	55633573	54108228	51049893.5	37745186	101	ependymoma	NA	Yes, age < 30 years	NA	NA	NA	Cohort_10	SJC_EPD	https://doi.org/10.1038/nature13109	SJC	SJC-DS-1001	SJEPD001543_D1	30341	NA	NA	78
THR24_1810_S01	57591179	55704022	52497236.5	40713841.35	101	ependymoma	3	Yes, age < 30 years	male	NA	NA	Cohort_10	SJC_EPD	https://doi.org/10.1038/nature13109	SJC	SJC-DS-1001	SJEPD001544_D1	28854	NA	NA	78
THR24_1811_S01	71649679	69426413	57794015.5	39898107.78	101	ependymoma	1.4	Yes, age < 30 years	female	NA	Not Hispanic or Latino	Cohort_10	SJC_EPD	https://doi.org/10.1038/nature13109	SJC	SJC-DS-1001	SJEPD002_D	32037	NA	NA	78
THR24_1812_S01	81735206	78992278	65134678.5	47783308.8	101	ependymoma	7.22	Yes, age < 30 years	female	NA	Not Hispanic or Latino	Cohort_10	SJC_EPD	https://doi.org/10.1038/nature13109	SJC	SJC-DS-1001	SJEPD003_D	32126	NA	NA	78
THR24_1813_S01	48951201	47383846	42405266.5	29892953.61	101	ependymoma	NA	Yes, age < 30 years	female	NA	Not Hispanic or Latino	Cohort_10	SJC_EPD	https://doi.org/10.1038/nature13109	SJC	SJC-DS-1001	SJEPD004_D	30082	NA	NA	78
THR24_1814_S01	76022345	73549685	6089081.5	4269409.54	101	ependymoma	2.05	Yes, age < 30 years	male	NA	Not Hispanic or Latino	Cohort_10	SJC_EPD	https://doi.org/10.1038/nature13109	SJC	SJC-DS-1001	SJEPD005_D	33025	NA	NA	78
THR24_1815_S01	75303593	72536685	55039880	39899806	101	ependymoma	13.13	Yes, age < 30 years	male	NA	Not Hispanic or Latino	Cohort_10	SJC_EPD	https://doi.org/10.1038/nature13109	SJC	SJC-DS-1001	SJEPD006_D	32601	NA	NA	78
THR24_1816_S01	73332530	70743591	59804218	38611813.31	101	ependymoma	2.2	Yes, age < 30 years	male	NA	Not Hispanic or Latino	Cohort_10	SJC_EPD	https://doi.org/10.1038/nature13109	SJC	SJC-DS-1001	SJEPD007_D	32841	NA	NA	78
THR24_1817_S01	69739324	67314808	58684309	39254358.17	101	ependymoma	10.39	Yes, age < 30 years	female	NA	Not Hispanic or Latino	Cohort_10	SJC_EPD	https://doi.org/10.1038/nature13109	SJC	SJC-DS-1001	SJEPD008_D	32351	NA	NA	78
THR24_1818_S01	42137372	40816749	38643293.5	29721987.75	101	ependymoma	NA	Yes, age < 30 years	NA	NA	NA	Cohort_10	SJC_EPD	NA	SJC	SJC-DS-1001	SJEPD009108_D1	28684	NA	NA	78
THR24_1819_S01	65246555	63183860	52635252.5	36887151.735	101	ependymoma	8.1	Yes, age < 30 years	male	NA	Not Hispanic or Latino	Cohort_10	SJC_EPD	https://doi.org/10.1038/nature13109	SJC	SJC-DS-1001	SJEPD009_D	31752	NA	NA	78
THR24_1820_S01	52932692	51090504	35033195.5	28187603.295	101	ependymoma	2.5	Yes, age < 30 years	male	NA	Not Hispanic or Latino	Cohort_10	SJC_EPD	https://doi.org/10.1038/nature13109	SJC	SJC-DS-1001	SJEPD011_D	28650	NA	NA	78
THR24_1821_S01	85097081	82305339	60101269.5	42599690.24	101	ependymoma	2.06	Yes, age < 30 years	male	NA	Not Hispanic or Latino	Cohort_10	SJC_EPD	https://doi.org/10.1038/nature13109	SJC	SJC-DS-1001	SJEPD012_D	33007	NA	NA	78
THR24_1822_S01	52830142	51471236	40250629	31142767.75	101	ependymoma	6.57	Yes, age < 30 years	male	NA	Not Hispanic or Latino	Cohort_10	SJC_EPD	https://doi.org/10.1038/nature13109	SJC	SJC-DS-1001	SJEPD013_D	30015	NA	NA	78
THR24_1823_S01	101578064	98525693	42593958	32303760.6	101	ependymoma	5.08	Yes, age < 30 years	male	NA	Not Hispanic or Latino	Cohort_10	SJC_EPD	https://doi.org/10.1038/nature13109	SJC	SJC-DS-1001	SJEPD014_D	32396	NA	NA	78
THR24_1824_S01	71541066	69514609	57038104	36267844.34	101	ependymoma	2.72	Yes, age < 30 years	female	NA	Not Hispanic or Latino	Cohort_10	SJC_EPD	https://doi.org/10.1038/nature13109	SJC	SJC-DS-1001	SJEPD015_D	32401	NA	NA	78
THR24_1825_S01	63206148	61126935	54235486.5	39883059.2	101	ependymoma	1.35	Yes, age < 30 years	male	NA	Not Hispanic or Latino	Cohort_10	SJC_EPD	https://doi.org/10.1038/nature13109	SJC	SJC-DS-1001	SJEPD016_D	32021	NA	NA	78
THR24_1826_S01	91706152	88487635	72267942.5	53881567.2	101	ependymoma	2.89	Yes, age < 30 years	female	NA	Not Hispanic or Latino	Cohort_10	SJC_EPD	https://doi.org/10.1038/nature13109	SJC	SJC-DS-1001	SJEPD017_D	32792	NA	NA	78
THR24_1827_S01	100743577	97282118	66305657	48559201.92	101	ependymoma	1.93	Yes, age < 30 years	male	NA	Not Hispanic or Latino	Cohort_10	SJC_EPD	https://doi.org/10.1038/nature13109	SJC	SJC-DS-1001	SJEPD019_D	32494	NA	NA	78
THR24_1828_S01	70594383	68269067	43059440	37558142.84	101	ependymoma	2.01	Yes, age < 30 years	male	NA	Not Hispanic or Latino	Cohort_10	SJC_EPD	https://doi.org/10.1038/nature13109	SJC	SJC-DS-1001	SJEPD021_D	28988	NA	NA	78
THR24_1829_S01	45392507	44021268	39838085	28935642.15	101	ependymoma	NA	Yes, age < 30 years	NA	NA	Not Hispanic or Latino	Cohort_10	SJC_EPD	NA	SJC	SJC-DS-1001	SJEPD023_D	29561	NA	NA	78
THR24_1830_S01	49828474	48325249	39117220.5	29977275.015	101	ependymoma	2.51	Yes, age < 30 years	male	NA	Not Hispanic or Latino	Cohort_10	SJC_EPD	https://doi.org/10.1038/nature13109	SJC	SJC-DS-1001	SJEPD025_D	29636	NA	NA	78
THR24_1831_S01	47446825	45962463	41425365	29249739.09	101	ependymoma	16.81	Yes, age < 30 years	male	NA	Not Hispanic or Latino	Cohort_10	SJC_EPD	https://doi.org/10.1038/nature13109	SJC	SJC-DS-1001	SJEPD027_D	31033	NA	NA	78
THR24_1832_S01	50072848	48678343	41241848.5	30058045.38	101	ependymoma	5.88	Yes, age < 30 years	female	NA	NA	Cohort_10	SJC_EPD	https://doi.org/10.1038/nature13109	SJC	SJC-DS-1001	SJEPD028_D	31248	NA	NA	78
THR24_1833_S01	49835431	48451650	42584402	33375638.79	101	ependymoma	2.75	Yes, age < 30 years	female	NA	Not Hispanic or Latino	Cohort_10	SJC_EPD	https://doi.org/10.1038/nature13109	SJC	SJC-DS-1001	SJEPD029_D	31181	NA	NA	78
THR24_1834_S01	53422514	51867962	41379710.5	29863242.81	101	ependymoma	5.64	Yes, age < 30 years	female	NA	Not Hispanic or Latino	Cohort_10	SJC_EPD	https://doi.org/10.1038/nature13109	SJC	SJC-DS-1001	SJEPD030_D	30636	NA	NA	78
THR24_1835_S01	44886171	43546344	32631183.5	24202119.6	101	ependymoma	2.54	Yes, age < 30 years	male	NA	Not Hispanic or Latino	Cohort_10	SJC_EPD	https://doi.org/10.1038/nature13109	SJC	SJC-DS-1001	SJEPD031_D	29557	NA	NA	78
THR24_1835_S02	51836477	50216646	46514193	35839506.165	101	ependymoma	2.54	Yes, age < 30 years	male	NA	Not Hispanic or Latino	Cohort_10	SJC_EPD	https://doi.org/10.1038/nature13109	SJC	SJC-DS-1001	SJEPD031_R	30555	NA	NA	78
THR24_1837_S01	46242220	44664298	42071299.5	32984445.39	101	ependymoma	6.55	Yes, age < 30 years	female	NA	Not Hispanic or Latino	Cohort_10	SJC_EPD	https://doi.org/10.1038/nature13109	SJC	SJC-DS-1001	SJEPD033_D	28714	NA	NA	78
THR24_1838_S01	55170427	53405729	48750743	36998854.4	101	ependymoma	14.29	Yes, age < 30 years	male	NA	Not Hispanic or Latino	Cohort_10	SJC_EPD	https://doi.org/10.1038/nature13109	SJC	SJC-DS-1001	SJEPD034_D	31121	NA	NA	78
THR24_1839_S01	44983854	43739409	32780486.5	25589896.65	101	ependymoma	0.65	Yes, age < 30 years	female	NA	Not Hispanic or Latino	Cohort_10	SJC_EPD	https://doi.org/10.1038/nature13109	SJC	SJC-DS-1001	SJEPD035_D	28793	NA	NA	78
THR24_1839_S02	59360151	57550072	42076859.5	33035232.375	101	ependymoma	0.65	Yes, age < 30 years	female	NA	Not Hispanic or Latino	Cohort_10	SJC_EPD	https://doi.org/10.1038/nature13109	SJC	SJC-DS-1001	SJEPD035_R	29755	NA	NA	78
THR24_1840_S01	53642085	52008506	46811861.5	37667013.93	101	ependymoma	1.61	Yes, age < 30 years	male	NA	Not Hispanic or Latino	Cohort_10	SJC_EPD	https://doi.org/10.1038/nature13109	SJC	SJC-DS-1001	SJEPD036_D	28909	NA	NA	78
THR24_1841_S01	48555645	47138280	42539616.5	32558141.16	101	ependymoma	1.66	Yes, age < 30 years	female	NA	Not Hispanic or Latino	Cohort_10	SJC_EPD	https://doi.org/10.1038/nature13109	SJC	SJC-DS-1001	SJEPD037_D	29030	NA	NA	78
THR24_1841_S02	52811321	51451373	40554236	34329310.47	101	ependymoma	1.66	Yes, age < 30 years	female	NA	Not Hispanic or Latino	Cohort_10	SJC_EPD	NA	SJC	SJC-DS-1001	SJEPD037_R	29313	NA	NA	78
THR24_1842_S01	39202000	38190597	28831644	22217796.075	101	ependymoma	0.93	Yes, age < 30 years	male	NA	Not Hispanic or Latino	Cohort_10	SJC_EPD	https://doi.org/10.1038/nature13109	SJC	SJC-DS-1001	SJEPD038_D	29396	NA	NA	78
THR24_1843_S01	52791878	51362201	43772038.5	34497528.78	101	ependymoma	5.96	Yes, age < 30 years	male	NA	Not Hispanic or Latino	Cohort_10	SJC_EPD	https://doi.org/10.1038/nature13109	SJC	SJC-DS-1001	SJEPD039_D	29530	NA	NA	78
THR24_1844_S01	68628566	66074981	61076832	45174446.07	101	acute lymphoblastic leukemia	NA	Yes, age < 30 years	male	NA	NA	Cohort_21	SJC_ERG	NA	SJC	SJC-DS-1001	SJERG002_D	29954	NA	NA	31
THR24_1845_S01	59433132	57594064	53587546	37622906.675	101	acute lymphoblastic leukemia	NA	Yes, age < 30 years	male	NA	Not Hispanic or Latino	Cohort_21	SJC_ERG	NA	SJC	SJC-DS-1001	SJERG003_D	27993	NA	NA	31
THR24_1846_S01	69686709	67538767	58760190.5	42350481.95	101	acute lymphoblastic leukemia	NA	Yes, age < 30 years	male	NA	Not Hispanic or Latino	Cohort_21	SJC_ERG	NA	SJC	SJC-DS-1001	SJERG004_D	28090	NA	NA	31
THR24_1847_S01	91833568	89542079	72105259	48353772.3	101	acute lymphoblastic leukemia	NA	Yes, age < 30 years	female	NA	NA	Cohort_21	SJC_ERG	NA	SJC	SJC-DS-1001	SJERG005_D	30627	NA	NA	31
THR24_1848_S01	60719493	58160871	49029119	31978722.46	76	acute lymphoblastic leukemia	NA	Yes, age < 30 years	male	NA	Not Hispanic or Latino	Cohort_21	SJC_ERG	NA	SJC	SJC-DS-1001	SJERG006_D	26847	NA	NA	31
THR24_1849_S01	46452644	44914977	42212490	30735359.22	101	acute lymphoblastic leukemia	NA	Yes, age < 30 years	female	NA	Hispanic or Latino	Cohort_21	SJC_ERG	NA	SJC	SJC-DS-1001	SJERG008_D	26827	NA	NA	31
THR24_1850_S01	97255164	94629821	77361790	51882008.44	101	acute lymphoblastic leukemia	NA	Yes, age < 30 years	NA	NA	Not Hispanic or Latino	Cohort_21	SJC_ERG	NA	SJC	SJC-DS-1001	SJERG009_D	29333	NA	NA	31
THR24_1851_S01	54842591	53214550	48352706.5	34985050.065	101	acute lymphoblastic leukemia	NA	Yes, age < 30 years	female	NA	NA	Cohort_21	SJC_ERG	NA	SJC	SJC-DS-1001	SJERG010_D	26611	NA	NA	31
THR24_1852_S01	62203799	59013954	53207962	28716137.47	76	acute lymphoblastic leukemia	NA	Yes, age < 30 years	female	NA	NA	Cohort_21	SJC_ERG	NA	SJC	SJC-DS-1001	SJERG011_D	26959	NA	NA	31
THR24_1853_S01	38739435	37566844	34008851.5	26317608.625	101	acute lymphoblastic leukemia	NA	Yes, age < 30 years	female	NA	Not Hispanic or Latino	Cohort_21	SJC_ERG	NA	SJC	SJC-DS-1001	SJERG014_D	25339	NA	NA	31
THR24_1854_S01	61724029	59265164	52244885.5	27675815.135	76	acute lymphoblastic leukemia	NA	Yes, age < 30 years	female	NA	Not Hispanic or Latino	Cohort_21	SJC_ERG	NA	SJC	SJC-DS-1001	SJERG016_D	27024	NA	NA	31
THR24_1855_S01	44272373	43108594	39477437.5	23307797.305	101	acute lymphoblastic leukemia	NA	Yes, age < 30 years	male	NA	NA	Cohort_21	SJC_ERG	NA	SJC	SJC-DS-1001	SJERG020051_D1	26298	NA	NA	31
THR24_1856_S01	59715710	58146265	49164714.5	31672536.49	101	acute lymphoblastic leukemia	NA	Yes, age < 30 years	male	NA	NA	Cohort_21	SJC_ERG	NA	SJC	SJC-DS-1001	SJERG020052_D1	26120	NA	NA	31
THR24_1857_S01	59245744	57291707	52598619	34633951.65	101	acute lymphoblastic leukemia	NA	Yes, age < 30 years	female	NA	NA	Cohort_21	SJC_ERG	NA	SJC	SJC-DS-1001	SJERG020299_D1	26714	NA	NA	31
THR24_1858_S01	41343439	40283075	28475665	17121714.54	101	acute lymphoblastic leukemia	NA	Yes, age < 30 years	male	NA	NA	Cohort_21	SJC_ERG	NA	SJC	SJC-DS-1001	SJERG020300_D1	24316	NA	NA	31
THR24_1859_S01	38058056	37287257	33109362.5	23862308.34	101	acute lymphoblastic leukemia	NA	Yes, age < 30 years	male	NA	NA	Cohort_21	SJC_ERG	NA	SJC	SJC-DS-1001	SJERG020302_D1	26811	NA	NA	31
THR24_1860_S01	77645426	75658565	57885777	41195629.2	101	acute lymphoblastic leukemia	NA	Yes, age < 30 years	male	NA	NA	Cohort_21	SJC_ERG	NA	SJC	SJC-DS-1001	SJERG020303_D1	27524	NA	NA	31
THR24_1861_S01	72297460	70412800	61235461.5	41791594.8	101	acute lymphoblastic leukemia	NA	Yes, age < 30 years	NA	NA	NA	Cohort_21	SJC_ERG	NA	SJC	SJC-DS-1001	SJERG020304_D1	27874	NA	NA	31
THR24_1862_S01	40891877	39623916	37176854.5	21962186.78	101	acute lymphoblastic leukemia	NA	Yes, age < 30 years	male	NA	NA	Cohort_21	SJC_ERG	NA	SJC	SJC-DS-1001	SJERG020305_D1	25162	NA	NA	31
THR24_1863_S01	71909650	70132561	55904971	32128601.14	101	acute lymphoblastic leukemia	NA	Yes, age < 30 years	NA	NA	NA	Cohort_21	SJC_ERG	NA	SJC	SJC-DS-1001	SJERG020306_D1	27879	NA	NA	31
THR24_1864_S01	44875859	43739418	39952443	24694884.25	101	acute lymphoblastic leukemia	NA	Yes, age < 30 years	male	NA	NA	Cohort_21	SJC_ERG	NA	SJC	SJC-DS-1001	SJERG020307_D1	26413	NA	NA	31
THR24_1865_S01	52125358	50550077	46151550.5	29465056.53	101	acute lymphoblastic leukemia	NA	Yes, age < 30 years	male	NA	NA	Cohort_21	SJC_ERG	NA	SJC	SJC-DS-1001	SJERG020308_D1	26959	NA	NA	31
THR24_1866_S01	51067695	49693750	38776249	25148686.005	101	acute lymphoblastic leukemia	NA	Yes, age < 30 years	female	NA	NA	Cohort_21	SJC_ERG	NA	SJC	SJC-DS-1001	SJERG020309_D1	25179	NA	NA	31
THR24_1867_S01	52067646	50519745	39782411.5	28995345.51	101	acute lymphoblastic leukemia	NA	Yes, age < 30 years	female	NA	Not Hispanic or Latino	Cohort_21	SJC_ERG	NA	SJC	SJC-DS-1001	SJERG020_D	26806	NA	NA	31
THR24_1868_S01	35735622	34487513	27901078.5	18265558.725	101	acute lymphoblastic leukemia	NA	Yes, age < 30 years	NA	NA	NA	Cohort_21	SJC_ERG	https://doi.org/10.1056/NEJMoa1403088	SJC	SJC-DS-1001	SJERG021891_D1	37607	NA	NA	31
THR24_1869_S01	61435138	59663472	48748029.5	32300338.33	101	acute lymphoblastic leukemia	NA	Yes, age < 30 years	male	NA	Not Hispanic or Latino	Cohort_21	SJC_ERG	NA	SJC	SJC-DS-1001	SJERG024_D	28319	NA	NA	31
THR24_1870_S01	52725949	51110220	45014877.5	30317812.785	101	acute lymphoblastic leukemia	NA	Yes, age < 30 years	female	NA	Hispanic or Latino	Cohort_21	SJC_ERG	NA	SJC	SJC-DS-1001	SJERG026_D	29316	NA	NA	31
THR24_1871_S01	110576915	107970611	84431815	54019102.065	101	acute lymphoblastic leukemia	NA	Yes, age < 30 years	male	NA	Not Hispanic or Latino	Cohort_21	SJC_ERG	NA	SJC	SJC-DS-1001	SJERG028_D	29778	NA	NA	31
THR24_1872_S01	40090266	38886961	35734491.5	26843041.61	101	acute lymphoblastic leukemia	NA	Yes, age < 30 years	male	NA	Not Hispanic or Latino	Cohort_21	SJC_ERG	NA	SJC	SJC-DS-1001	SJERG029_D	25974	NA	NA	31
THR24_1873_S01	39913610	38632309	36386197	26430950.605	101	acute lymphoblastic leukemia	NA	Yes, age < 30 years	male	NA	Not Hispanic or Latino	Cohort_21	SJC_ERG	NA	SJC	SJC-DS-1001	SJERG030_D	26013	NA	NA	31
THR24_1874_S01	75164863	73328800	60020385	40253311.28	101	acute lymphoblastic leukemia	NA	Yes, age < 30 years	female	NA	NA	Cohort_21	SJC_ERG	NA	SJC	SJC-DS-1001	SJERG031_D	28265	NA	NA	31
THR24_1875_S01	63065181	59596218	52758508	34222495.2	101	acute lymphoblastic leukemia	NA	Yes, age < 30 years	female	NA	Not Hispanic or Latino	Cohort_14	SJC_ETV	https://doi.org/10.1038/ng.2611	SJC	SJC-DS-1001	SJETV001_D	29144	NA	NA	56
THR24_1876_S01	93334702	89439721	78446029	57546047.52	101	acute lymphoblastic leukemia	NA	Yes, age < 30 years	male	NA	Not Hispanic or Latino	Cohort_14	SJC_ETV	NA	SJC	SJC-DS-1001	SJETV002_D	29626	NA	NA	56
THR24_1877_S01	55666163	53936350	49244865.5	34363021.6	101	acute lymphoblastic leukemia	NA	Yes, age < 30 years	female	NA	Not Hispanic or Latino	Cohort_14	SJC_ETV	NA	SJC	SJC-DS-1001	SJETV003_D	28377	NA	NA	56
THR24_1878_S01	44263868	42876028	40141078.5	24749334.71	101	acute lymphoblastic leukemia	NA	Yes, age < 30 years	male	NA	Not Hispanic or Latino	Cohort_14	SJC_ETV	NA	SJC	SJC-DS-1001	SJETV004_D	27308	NA	NA	56
THR24_1879_S01	46113081	44760471	42164267.5	29807373.475	101	acute lymphoblastic leukemia	NA	Yes, age < 30 years	female	NA	NA	Cohort_14	SJC_ETV	https://doi.org/10.1038/ng.2611	SJC	SJC-DS-1001	SJETV010_D	26500	NA	NA	56
THR24_1879_S02	42809164	41520878	38613968.5	29794694.16	101	acute lymphoblastic leukemia	NA	Yes, age < 30 years	female	NA	NA	Cohort_14	SJC_ETV	NA	SJC	SJC-DS-1001	SJETV010_R	27289	NA	NA	56
THR24_1880_S01	61735329	58514572	54192517	37975838.78	101	acute lymphoblastic leukemia	NA	Yes, age < 30 years	female	NA	Not Hispanic or Latino	Cohort_14	SJC_ETV	https://doi.org/10.1038/ng.2611	SJC	SJC-DS-1001	SJETV022_D	27550	NA	NA	56
THR24_1881_S01	45748315	44397109	37676067	27532262.745	101	acute lymphoblastic leukemia	NA	Yes, age < 30 years	male	NA	Not Hispanic or Latino	Cohort_14	SJC_ETV	NA	SJC	SJC-DS-1001	SJETV024_D	27563	NA	NA	56
THR24_1882_S01	50441983	48845001	45837069.5	33549746.465	101	acute lymphoblastic leukemia	NA	Yes, age < 30 years	female	NA	Not Hispanic or Latino	Cohort_14	SJC_ETV	NA	SJC	SJC-DS-1001	SJETV025_D	27953	NA	NA	56
THR24_1883_S01	81126199	78605792	67257829	43574456.655	101	acute lymphoblastic leukemia	NA	Yes, age < 30 years	female	NA	Not Hispanic or Latino	Cohort_14	SJC_ETV	https://doi.org/10.1038/ng.2611	SJC	SJC-DS-1001	SJETV026_D	30000	NA	NA	56
THR24_1884_S01	46863217	45263366	41266742.5	27214711.695	101	acute lymphoblastic leukemia	NA	Yes, age < 30 years	female	NA	Not Hispanic or Latino	Cohort_14	SJC_ETV	NA	SJC	SJC-DS-1001	SJETV027_D	28271	NA	NA	56
THR24_1885_S01	39653133	38299093	34131904	24043104.11	101	acute lymphoblastic leukemia	NA	Yes, age < 30 years	female	NA	Not Hispanic or Latino	Cohort_14	SJC_ETV	NA	SJC	SJC-DS-1001	SJETV028_D	27197	NA	NA	56
THR24_1886_S01	42473852	41041129	38851537.5	25929345.6	101	acute lymphoblastic leukemia	NA	Yes, age < 30 years	male	NA	Not Hispanic or Latino	Cohort_14	SJC_ETV	https://doi.org/10.1038/ng.2611	SJC	SJC-DS-1001	SJETV032_D	27435	NA	NA	56
THR24_1887_S01	43446179	42011737	38836819	23447528.54	101	acute lymphoblastic leukemia	NA	Yes, age < 30 years	female	NA	Not Hispanic or Latino	Cohort_14	SJC_ETV	NA	SJC	SJC-DS-1001	SJETV035_D	27550	NA	NA	56
THR24_1888_S01	51659506	50105914	47195897	33979565.32	101	acute lymphoblastic leukemia	NA	Yes, age < 30 years	NA	NA	Not Hispanic or Latino	Cohort_14	SJC_ETV	https://doi.org/10.1038/ng.2611	SJC	SJC-DS-1001	SJETV036_D	26975	NA	NA	56
THR24_1889_S01	50271650	48677540	45121941	31981552.98	101	acute lymphoblastic leukemia	NA	Yes, age < 30 years	female	NA	Not Hispanic or Latino	Cohort_14	SJC_ETV	NA	SJC	SJC-DS-1001	SJETV039_D	28358	NA	NA	56
THR24_1890_S01	56151105	54744255	51469110.5	36286373.22	101	acute lymphoblastic leukemia	NA	Yes, age < 30 years	male	NA	Not Hispanic or Latino	Cohort_14	SJC_ETV	NA	SJC	SJC-DS-1001	SJETV041_D	27909	NA	NA	56
THR24_1891_S01	48505357	47043538	44856102.5	30092107.095	101	acute lymphoblastic leukemia	NA	Yes, age < 30 years	female	NA	NA	Cohort_14	SJC_ETV	NA	SJC	SJC-DS-1001	SJETV043_D	27322	NA	NA	56
THR24_1891_S02	45345606	44007557	39251368.5	26470906.4	101	acute lymphoblastic leukemia	NA	Yes, age < 30 years	female	NA	NA	Cohort_14	SJC_ETV	NA	SJC	SJC-DS-1001	SJETV043_R	27785	NA	NA	56
THR24_1892_S01	53687568	52025228	46134741	31713872.8	101	acute lymphoblastic leukemia	NA	Yes, age < 30 years	male	NA	Not Hispanic or Latino	Cohort_14	SJC_ETV	NA	SJC	SJC-DS-1001	SJETV044_D	28517	NA	NA	56
THR24_1893_S01	55777122	54176870	51302446	36203155.41	101	acute lymphoblastic leukemia	NA	Yes, age < 30 years	male	NA	Not Hispanic or Latino	Cohort_14	SJC_ETV	NA	SJC	SJC-DS-1001	SJETV045_D	28110	NA	NA	56
THR24_1894_S01	49096871	47650113	45089653.5	32635446.48	101	acute lymphoblastic leukemia	NA	Yes, age < 30 years	male	NA	Not Hispanic or Latino	Cohort_14	SJC_ETV	NA	SJC	SJC-DS-1001	SJETV046_D	27019	NA	NA	56
THR24_1895_S01	49257100	47774192	45435771	32492461.42	101	acute lymphoblastic leukemia	NA	Yes, age < 30 years	male	NA	Not Hispanic or Latino	Cohort_14	SJC_ETV	NA	SJC	SJC-DS-1001	SJETV047_D	27029	NA	NA	56
THR24_1895_S02	47005964	45589306	43750430	32254178.97	101	acute lymphoblastic leukemia	NA	Yes, age < 30 years	male	NA	Not Hispanic or Latino	Cohort_14	SJC_ETV	NA	SJC	SJC-DS-1001	SJETV047_R	26509	NA	NA	56
THR24_1895_S03	50324254	48935295	46457200.5	32602088.14	101	acute lymphoblastic leukemia	NA	Yes, age < 30 years	male	NA	Not Hispanic or Latino	Cohort_14	SJC_ETV	NA	SJC	SJC-DS-1001	SJETV047_S	27438	NA	NA	56
THR24_1896_S01	46780777	45267153	42489279	27079065.045	101	acute lymphoblastic leukemia	NA	Yes, age < 30 years	NA	NA	Not Hispanic or Latino	Cohort_14	SJC_ETV	NA	SJC	SJC-DS-1001	SJETV048_R	27736	NA	NA	56
THR24_1897_S01	42275164	41106335	37157458.5	28837033.61	101	acute lymphoblastic leukemia	NA	Yes, age < 30 years	male	NA	Not Hispanic or Latino	Cohort_14	SJC_ETV	NA	SJC	SJC-DS-1001	SJETV059_D	26599	NA	NA	56
THR24_1898_S01	52538608	50678925	39061644.5	28391005.73	101	acute lymphoblastic leukemia	NA	Yes, age < 30 years	female	NA	Not Hispanic or Latino	Cohort_14	SJC_ETV	NA	SJC	SJC-DS-1001	SJETV068_D	28662	NA	NA	56
THR24_1899_S01	36008743	33924746	29328368.5	20978851.6	101	acute lymphoblastic leukemia	NA	Yes, age < 30 years	female	NA	Not Hispanic or Latino	Cohort_14	SJC_ETV	NA	SJC	SJC-DS-1001	SJETV069_D	27134	NA	NA	56
THR24_1900_S01	43017816	41753471	38705480.5	27101327.6	101	acute lymphoblastic leukemia	NA	Yes, age < 30 years	male	NA	Not Hispanic or Latino	Cohort_14	SJC_ETV	NA	SJC	SJC-DS-1001	SJETV070_D	27199	NA	NA	56
THR24_1901_S01	40022758	38279184	22866250.5	16114394	101	acute lymphoblastic leukemia	NA	Yes, age < 30 years	male	NA	Not Hispanic or Latino	Cohort_14	SJC_ETV	NA	SJC	SJC-DS-1001	SJETV073_D	25664	NA	NA	56
THR24_1902_S01	54873660	52511833	31010056	23223009.42	101	acute lymphoblastic leukemia	NA	Yes, age < 30 years	female	NA	Not Hispanic or Latino	Cohort_14	SJC_ETV	NA	SJC	SJC-DS-1001	SJETV074_D	27255	NA	NA	56
THR24_1903_S01	41938029	40126694	23407069	17352537.255	101	acute lymphoblastic leukemia	NA	Yes, age < 30 years	male	NA	Not Hispanic or Latino	Cohort_14	SJC_ETV	NA	SJC	SJC-DS-1001	SJETV075_D	25804	NA	NA	56
THR24_1904_S01	46086017	44812694	42051146	30189763.1	101	acute lymphoblastic leukemia	NA	Yes, age < 30 years	female	NA	Not Hispanic or Latino	Cohort_14	SJC_ETV	NA	SJC	SJC-DS-1001	SJETV076_D	27643	NA	NA	56
THR24_1905_S01	37484920	36275732	32196175	24369917.985	101	acute lymphoblastic leukemia	NA	Yes, age < 30 years	male	NA	Not Hispanic or Latino	Cohort_14	SJC_ETV	NA	SJC	SJC-DS-1001	SJETV077_D	27056	NA	NA	56
THR24_1906_S01	48486266	47012669	43620953	31775173.415	101	acute lymphoblastic leukemia	NA	Yes, age < 30 years	male	NA	Not Hispanic or Latino	Cohort_14	SJC_ETV	NA	SJC	SJC-DS-1001	SJETV078_D	27689	NA	NA	56
THR24_1907_S01	34220353	32792131	30021757.5	18247728.6	101	acute lymphoblastic leukemia	NA	Yes, age < 30 years	female	NA	Not Hispanic or Latino	Cohort_14	SJC_ETV	NA	SJC	SJC-DS-1001	SJETV079_D	26835	NA	NA	56
THR24_1908_S01	47816565	46235352	40142426.5	26895389.22	101	acute lymphoblastic leukemia	NA	Yes, age < 30 years	male	NA	NA	Cohort_14	SJC_ETV	NA	SJC	SJC-DS-1001	SJETV082_D	26989	NA	NA	56
THR24_1909_S01	47164681	45563652	40743258	27622573.055	101	acute lymphoblastic leukemia	NA	Yes, age < 30 years	female	NA	Not Hispanic or Latino	Cohort_14	SJC_ETV	NA	SJC	SJC-DS-1001	SJETV083_D	27022	NA	NA	56
THR24_1910_S01	57199701	55563182	52018917	32558600.61	101	acute lymphoblastic leukemia	NA	Yes, age < 30 years	female	NA	Not Hispanic or Latino	Cohort_14	SJC_ETV	NA	SJC	SJC-DS-1001	SJETV084_D	28372	NA	NA	56
THR24_1911_S01	51580671	49631692	45692892	28660500.96	101	acute lymphoblastic leukemia	NA	Yes, age < 30 years	female	NA	Not Hispanic or Latino	Cohort_14	SJC_ETV	NA	SJC	SJC-DS-1001	SJETV085_D	27679	NA	NA	56
THR24_1912_S01	67492562	65453198	58889322	31161078.2	101	acute lymphoblastic leukemia	NA	Yes, age < 30 years	male	NA	Not Hispanic or Latino	Cohort_14	SJC_ETV	https://doi.org/10.1038/ng.2611	SJC	SJC-DS-1001	SJETV086_D	26951	NA	NA	56
THR24_1913_S01	15068207	13971281	6777957.5	4335817.28	101	acute lymphoblastic leukemia	NA	Yes, age < 30 years	female	NA	Not Hispanic or Latino	Cohort_14	SJC_ETV	NA	SJC	SJC-DS-1001	SJETV088_D	21860	NA	NA	56
THR24_1914_S01	32665331	31393528	24420128	16940718.45	101	acute lymphoblastic leukemia	NA	Yes, age < 30 years	male	NA	Not Hispanic or Latino	Cohort_14	SJC_ETV	NA	SJC	SJC-DS-1001	SJETV089_D	26344	NA	NA	56
THR24_1915_S01	28004953	26880857	24428732.5	17827967.27	101	acute lymphoblastic leukemia	NA	Yes, age < 30 years	male	NA	Not Hispanic or Latino	Cohort_14	SJC_ETV	NA	SJC	SJC-DS-1001	SJETV092_D	24803	NA	NA	56
THR24_1916_S01	38775005	37323510	30723412.5	22133617.055	101	acute lymphoblastic leukemia	NA	Yes, age < 30 years	male	NA	Not Hispanic or Latino	Cohort_14	SJC_ETV	https://doi.org/10.1038/ng.2611	SJC	SJC-DS-1001	SJETV093_D	27403	NA	NA	56
THR24_1917_S01	92010499	86226160	80254267.5	48179592.66	101	acute lymphoblastic leukemia	NA	Yes, age < 30 years	female	NA	Not Hispanic or Latino	Cohort_14	SJC_ETV	NA	SJC	SJC-DS-1001	SJETV095_D	29639	NA	NA	56
THR24_1918_S01	39843698	38487868	35115434.5	25803830.52	101	acute lymphoblastic leukemia	NA	Yes, age < 30 years	female	NA	Not Hispanic or Latino	Cohort_14	SJC_ETV	NA	SJC	SJC-DS-1001	SJETV096_D	26402	NA	NA	56
THR24_1919_S01	57704467	55939086	50821490	36423277.06	101	acute lymphoblastic leukemia	NA	Yes, age < 30 years	male	NA	Not Hispanic or Latino	Cohort_14	SJC_ETV	NA	SJC	SJC-DS-1001	SJETV098_D	28194	NA	NA	56
THR24_1920_S01	41338562	39982218	25118240.5	19725386.835	101	acute lymphoblastic leukemia	NA	Yes, age < 30 years	NA	NA	Not Hispanic or Latino	Cohort_14	SJC_ETV	NA	SJC	SJC-DS-1001	SJETV136_D	26471	NA	NA	56
THR24_1920_S02	54141389	52577382	48928411	26893573.98	101	acute lymphoblastic leukemia	NA	Yes, age < 30 years	NA	NA	Not Hispanic or Latino	Cohort_14	SJC_ETV	NA	SJC	SJC-DS-1001	SJETV136_R	28203	NA	NA	56
THR24_1921_S01	57225932	55606235	51005380.5	36700394.64	101	acute lymphoblastic leukemia	NA	Yes, age < 30 years	NA	NA	Hispanic or Latino	Cohort_14	SJC_ETV	NA	SJC	SJC-DS-1001	SJETV190_D	28892	NA	NA	56
THR24_1921_S02	42753933	41567734	36073826	25502678.09	101	acute lymphoblastic leukemia	NA	Yes, age < 30 years	NA	NA	Hispanic or Latino	Cohort_14	SJC_ETV	NA	SJC	SJC-DS-1001	SJETV190_R	27561	NA	NA	56
THR24_1922_S01	46323810	44897844	35809909	23394048.55	101	acute lymphoblastic leukemia	NA	Yes, age < 30 years	NA	NA	Not Hispanic or Latino	Cohort_14	SJC_ETV	NA	SJC	SJC-DS-1001	SJETV191_D	27445	NA	NA	56
THR24_1922_S02	62054691	60124949	54006383.5	39367499.73	101	acute lymphoblastic leukemia	NA	Yes, age < 30 years	NA	NA	Not Hispanic or Latino	Cohort_14	SJC_ETV	NA	SJC	SJC-DS-1001	SJETV191_R	28991	NA	NA	56
THR24_1923_S01	68233846	65906527	43436212.5	29190120.4	101	acute lymphoblastic leukemia	NA	Yes, age < 30 years	NA	NA	NA	Cohort_14	SJC_ETV	NA	SJC	SJC-DS-1001	SJETV195_D	27469	NA	NA	56
THR24_1924_S01	50265023	48779804	43860187	33687128.8	101	glioma	5.33	Yes, age < 30 years	female	NA	NA	Cohort_9	SJC_HGG	https://doi.org/10.1038/ng.2938	SJC	SJC-DS-1001	SJHGG001_A	30145	NA	NA	82
THR24_1925_S01	79021795	76991889	62562531	45134674.11	101	glioma	14.95	Yes, age < 30 years	female	NA	NA	Cohort_9	SJC_HGG	https://doi.org/10.1038/ng.2938	SJC	SJC-DS-1001	SJHGG002_A	32269	NA	NA	82
THR24_1925_S02	41527307	40228481	38097739	29475756.96	101	glioma	14.95	Yes, age < 30 years	female	NA	NA	Cohort_9	SJC_HGG	https://doi.org/10.1038/ng.2938	SJC	SJC-DS-1001	SJHGG002_D	29903	NA	NA	82
THR24_1926_S01	58826731	57351428	47382758.5	35060044.05	101	glioma	13.09	Yes, age < 30 years	male	NA	Not Hispanic or Latino	Cohort_9	SJC_HGG	https://doi.org/10.1038/ng.2938	SJC	SJC-DS-1001	SJHGG003_A	29907	NA	NA	82
THR24_1926_S02	77974174	76363688	70059278	58381971.375	101	glioma	13.09	Yes, age < 30 years	male	NA	Not Hispanic or Latino	Cohort_9	SJC_HGG	https://doi.org/10.1038/ng.2938	SJC	SJC-DS-1001	SJHGG003_D	30799	NA	NA	82
THR24_1927_S01	37524404	36200113	34808336.5	26025627.6	101	glioma	5.47	Yes, age < 30 years	male	NA	NA	Cohort_9	SJC_HGG	https://doi.org/10.1038/ng.2938	SJC	SJC-DS-1001	SJHGG004_D	28586	NA	NA	82
THR24_1928_S01	57731175	56220726	40189865	31132506.4	101	glioma	5.35	Yes, age < 30 years	female	NA	NA	Cohort_9	SJC_HGG	https://doi.org/10.1038/ng.2938	SJC	SJC-DS-1001	SJHGG005_A	30260	NA	NA	82
THR24_1929_S01	62346754	59962871	53056964	42848477.6	101	glioma	3.66	Yes, age < 30 years	female	NA	NA	Cohort_9	SJC_HGG	https://doi.org/10.1038/ng.2938	SJC	SJC-DS-1001	SJHGG006_A	31181	NA	NA	82
THR24_1930_S01	36157875	35214109	26632262.5	20661746.895	101	glioma	10.9	Yes, age < 30 years	male	NA	NA	Cohort_9	SJC_HGG	https://doi.org/10.1038/ng.2938	SJC	SJC-DS-1001	SJHGG007_A	29872	NA	NA	82
THR24_1931_S01	18180335	17706332	15862466.5	12557945.6	101	glioma	3.66	Yes, age < 30 years	female	NA	NA	Cohort_9	SJC_HGG	https://doi.org/10.1038/ng.2938	SJC	SJC-DS-1001	SJHGG008_A	24869	NA	NA	82
THR24_1932_S01	72545554	70668867	53703436.5	39495318.525	101	glioma	6.01	Yes, age < 30 years	male	NA	NA	Cohort_9	SJC_HGG	https://doi.org/10.1038/ng.2938	SJC	SJC-DS-1001	SJHGG009_A	31010	NA	NA	82
THR24_1933_S01	56161492	54282492	49353570	39848135.34	101	glioma	3.46	Yes, age < 30 years	male	NA	Not Hispanic or Latino	Cohort_9	SJC_HGG	https://doi.org/10.1038/ng.2938	SJC	SJC-DS-1001	SJHGG010_D	29839	NA	NA	82
THR24_1934_S01	38663359	37343053	34861387.5	28759705.65	101	glioma	17.8	Yes, age < 30 years	male	NA	Not Hispanic or Latino	Cohort_9	SJC_HGG	https://doi.org/10.1038/ng.2938	SJC	SJC-DS-1001	SJHGG011_D	27875	NA	NA	82
THR24_1935_S01	66865091	64912254	59774564	48728480.57	101	glioma	5.96	Yes, age < 30 years	male	NA	Not Hispanic or Latino	Cohort_9	SJC_HGG	https://doi.org/10.1038/ng.2938	SJC	SJC-DS-1001	SJHGG012_D	30337	NA	NA	82
THR24_1936_S01	61676215	59583856	53084694.5	44053533.755	101	glioma	NA	Yes, age < 30 years	NA	NA	NA	Cohort_9	SJC_HGG	NA	SJC	SJC-DS-1001	SJHGG013_D	30605	NA	NA	82
THR24_1937_S01	52775367	51447954	41883994	35886480.26	101	glioma	10.67	Yes, age < 30 years	female	NA	Not Hispanic or Latino	Cohort_9	SJC_HGG	https://doi.org/10.1038/ng.2938	SJC	SJC-DS-1001	SJHGG014_D	27505	NA	NA	82
THR24_1938_S01	61012771	59239732	53201204	41340153.66	101	glioma	12.87	Yes, age < 30 years	female	NA	Not Hispanic or Latino	Cohort_9	SJC_HGG	https://doi.org/10.1038/ng.2938	SJC	SJC-DS-1001	SJHGG015_D	31405	NA	NA	82
THR24_1939_S01	41705664	40481049	38140542.5	30583028.63	101	glioma	0.78	Yes, age < 30 years	male	NA	Not Hispanic or Latino	Cohort_9	SJC_HGG	https://doi.org/10.1038/ng.2938	SJC	SJC-DS-1001	SJHGG016_D	27961	NA	NA	82
THR24_1940_S01	56681432	55012219	49200961.5	38357849.205	101	glioma	9.04	Yes, age < 30 years	male	NA	Not Hispanic or Latino	Cohort_9	SJC_HGG	https://doi.org/10.1038/ng.2938	SJC	SJC-DS-1001	SJHGG017_D	30396	NA	NA	82
THR24_1941_S01	52626509	51184072	46946301	37251402.65	101	glioma	7.41	Yes, age < 30 years	male	NA	Not Hispanic or Latino	Cohort_9	SJC_HGG	https://doi.org/10.1038/ng.2938	SJC	SJC-DS-1001	SJHGG019_S	29803	NA	NA	82
THR24_1942_S01	21147263	20596176	19470723	15478170.985	101	glioma	15.4	Yes, age < 30 years	female	NA	Not Hispanic or Latino	Cohort_9	SJC_HGG	https://doi.org/10.1038/ng.2938	SJC	SJC-DS-1001	SJHGG021_D	26671	NA	NA	82
THR24_1943_S01	49960178	48755840	44902578.5	35951097.875	101	glioma	4.69	Yes, age < 30 years	male	NA	Not Hispanic or Latino	Cohort_9	SJC_HGG	https://doi.org/10.1038/ng.2938	SJC	SJC-DS-1001	SJHGG024_D	30447	NA	NA	82
THR24_1943_S02	86103775	27991314	25817402	20223786.18	101	glioma	4.69	Yes, age < 30 years	male	NA	Not Hispanic or Latino	Cohort_9	SJC_HGG	https://doi.org/10.1038/ng.2938	SJC	SJC-DS-1001	SJHGG024_R	25937	NA	NA	82
THR24_1944_S01	42238059	41064137	38380295	31229995.335	101	glioma	NA	Yes, age < 30 years	NA	NA	Not Hispanic or Latino	Cohort_9	SJC_HGG	https://doi.org/10.1038/ng.2938	SJC	SJC-DS-1001	SJHGG026_D	27932	NA	NA	82
THR24_1945_S01	53900114	52556003	43820940	35112571.47	101	glioma	12.34	Yes, age < 30 years	female	NA	Not Hispanic or Latino	Cohort_9	SJC_HGG	https://doi.org/10.1038/ng.2938	SJC	SJC-DS-1001	SJHGG027_D	29547	NA	NA	82
THR24_1946_S01	50322087	48871715	32825098	26460393.96	101	glioma	5.86	Yes, age < 30 years	female	NA	NA	Cohort_9	SJC_HGG	https://doi.org/10.1038/ng.2938	SJC	SJC-DS-1001	SJHGG028_D	28179	NA	NA	82
THR24_1947_S01	55382520	53827178	50534296.5	40505246.34	101	glioma	14.41	Yes, age < 30 years	female	NA	Not Hispanic or Latino	Cohort_9	SJC_HGG	https://doi.org/10.1038/ng.2938	SJC	SJC-DS-1001	SJHGG031_D	30049	NA	NA	82
THR24_1948_S01	39244257	38048984	33427043	26790077.89	101	glioma	NA	Yes, age < 30 years	NA	NA	NA	Cohort_9	SJC_HGG	https://doi.org/10.1038/ng.2938	SJC	SJC-DS-1001	SJHGG032_D	28403	NA	NA	82
THR24_1949_S01	52785283	51530396	43764229.5	35272975.815	101	glioma	14.01	Yes, age < 30 years	male	NA	Not Hispanic or Latino	Cohort_9	SJC_HGG	https://doi.org/10.1038/ng.2938	SJC	SJC-DS-1001	SJHGG033_D	30778	NA	NA	82
THR24_1950_S01	30098975	29146215	27789392.5	22379639.205	101	glioma	9.87	Yes, age < 30 years	female	NA	Not Hispanic or Latino	Cohort_9	SJC_HGG	https://doi.org/10.1038/ng.2938	SJC	SJC-DS-1001	SJHGG034_D	28192	NA	NA	82
THR24_1951_S01	112166316	108857904	92227128	68002494.165	101	glioma	7.49	Yes, age < 30 years	male	NA	Not Hispanic or Latino	Cohort_9	SJC_HGG	https://doi.org/10.1038/ng.2938	SJC	SJC-DS-1001	SJHGG035_D	34492	NA	NA	82
THR24_1952_S01	48739001	47730408	29582530	24285279.4	101	glioma	NA	Yes, age < 30 years	NA	NA	NA	Cohort_9	SJC_HGG	NA	SJC	SJC-DS-1001	SJHGG039_D	28676	NA	NA	82
THR24_1953_S01	49416636	48060771	45057989	35189949.99	101	glioma	14.78	Yes, age < 30 years	male	NA	Not Hispanic or Latino	Cohort_9	SJC_HGG	https://doi.org/10.1038/ng.2938	SJC	SJC-DS-1001	SJHGG041_D	28760	NA	NA	82
THR24_1954_S01	60184856	58698859	50045678	40392758.855	101	glioma	5.85	Yes, age < 30 years	male	NA	Not Hispanic or Latino	Cohort_9	SJC_HGG	https://doi.org/10.1038/ng.2938	SJC	SJC-DS-1001	SJHGG042_D	30611	NA	NA	82
THR24_1955_S01	84646662	82406837	71581031	58455261.54	101	glioma	14.28	Yes, age < 30 years	male	NA	Not Hispanic or Latino	Cohort_9	SJC_HGG	https://doi.org/10.1038/ng.2938	SJC	SJC-DS-1001	SJHGG043_D	32000	NA	NA	82
THR24_1956_S01	51568926	49716599	45344955	35703198.38	101	glioma	11.78	Yes, age < 30 years	male	NA	NA	Cohort_9	SJC_HGG	https://doi.org/10.1038/ng.2938	SJC	SJC-DS-1001	SJHGG045_A	30390	NA	NA	82
THR24_1957_S01	51008720	49728024	44285678	34607087.995	101	glioma	4.27	Yes, age < 30 years	male	NA	NA	Cohort_9	SJC_HGG	https://doi.org/10.1038/ng.2938	SJC	SJC-DS-1001	SJHGG047_A	29959	NA	NA	82
THR24_1958_S01	53971469	51993191	47898999	38016894.685	101	glioma	6.12	Yes, age < 30 years	male	NA	NA	Cohort_9	SJC_HGG	https://doi.org/10.1038/ng.2938	SJC	SJC-DS-1001	SJHGG048_A	30821	NA	NA	82
THR24_1959_S01	68320570	66680205	57588835	40886814.99	101	glioma	13.77	Yes, age < 30 years	female	NA	NA	Cohort_9	SJC_HGG	https://doi.org/10.1038/ng.2938	SJC	SJC-DS-1001	SJHGG049_A	31158	NA	NA	82
THR24_1960_S01	27120252	26371672	22920820	18368833.945	101	glioma	5.7	Yes, age < 30 years	female	NA	NA	Cohort_9	SJC_HGG	https://doi.org/10.1038/ng.2938	SJC	SJC-DS-1001	SJHGG050_A	27919	NA	NA	82
THR24_1961_S01	57495063	55150869	49110536	34978110.8	101	glioma	5.94	Yes, age < 30 years	female	NA	NA	Cohort_9	SJC_HGG	https://doi.org/10.1038/ng.2938	SJC	SJC-DS-1001	SJHGG052_A	29480	NA	NA	82
THR24_1962_S01	43089877	42013098	34305307	26467191.855	101	glioma	12.3	Yes, age < 30 years	female	NA	NA	Cohort_9	SJC_HGG	https://doi.org/10.1038/ng.2938	SJC	SJC-DS-1001	SJHGG057_A	28834	NA	NA	82
THR24_1963_S01	57237091	55775018	47181919	35004450	101	glioma	5.2	Yes, age < 30 years	female	NA	NA	Cohort_9	SJC_HGG	https://doi.org/10.1038/ng.2938	SJC	SJC-DS-1001	SJHGG058_A	29655	NA	NA	82
THR24_1964_S01	35410384	34500905	30093348	23297536.87	101	glioma	8.9	Yes, age < 30 years	male	NA	NA	Cohort_9	SJC_HGG	https://doi.org/10.1038/ng.2938	SJC	SJC-DS-1001	SJHGG059_A	29050	NA	NA	82
THR24_1965_S01	74186722	72149145	58154482	43310136.21	101	glioma	13.27	Yes, age < 30 years	male	NA	NA	Cohort_9	SJC_HGG	https://doi.org/10.1038/ng.2938	SJC	SJC-DS-1001	SJHGG060_A	30742	NA	NA	82
THR24_1966_S01	60397844	58901620	50462946	37374784.1	101	glioma	12.5	Yes, age < 30 years	female	NA	NA	Cohort_9	SJC_HGG	https://doi.org/10.1038/ng.2938	SJC	SJC-DS-1001	SJHGG062_A	30873	NA	NA	82
THR24_1967_S01	50427891	49048410	42874954	31629069.135	101	glioma	10.2	Yes, age < 30 years	male	NA	NA	Cohort_9	SJC_HGG	https://doi.org/10.1038/ng.2938	SJC	SJC-DS-1001	SJHGG064_A	30693	NA	NA	82
THR24_1968_S01	45547191	44486046	34587632.5	27163777.275	101	glioma	9	Yes, age < 30 years	female	NA	NA	Cohort_9	SJC_HGG	https://doi.org/10.1038/ng.2938	SJC	SJC-DS-1001	SJHGG066_A	29696	NA	NA	82
THR24_1969_S01	66250739	64466366	31807019.5	24117165.995	101	glioma	4.42	Yes, age < 30 years	female	NA	NA	Cohort_9	SJC_HGG	https://doi.org/10.1038/ng.2938	SJC	SJC-DS-1001	SJHGG070_A	29301	NA	NA	82
THR24_1970_S01	44667528	43549773	36064232.5	28829846.04	101	glioma	11.1	Yes, age < 30 years	male	NA	NA	Cohort_9	SJC_HGG	https://doi.org/10.1038/ng.2938	SJC	SJC-DS-1001	SJHGG073_A	29151	NA	NA	82
THR24_1971_S01	96717646	94570524	65438009	52954644.84	101	glioma	1.82	Yes, age < 30 years	male	NA	NA	Cohort_9	SJC_HGG	https://doi.org/10.1038/ng.2938	SJC	SJC-DS-1001	SJHGG075_A	30896	NA	NA	82
THR24_1972_S01	53626307	51918350	49383732.5	36256564.94	101	glioma	2.88	Yes, age < 30 years	male	NA	NA	Cohort_9	SJC_HGG	https://doi.org/10.1038/ng.2938	SJC	SJC-DS-1001	SJHGG081_D	30528	NA	NA	82
THR24_1973_S01	59928405	58176840	52729640	41882589.595	101	glioma	0.1	Yes, age < 30 years	male	NA	NA	Cohort_9	SJC_HGG	https://doi.org/10.1038/ng.2938	SJC	SJC-DS-1001	SJHGG082_D	29958	NA	NA	82
THR24_1974_S01	32296606	31540899	28106361.5	22924812.9	101	glioma	NA	Yes, age < 30 years	NA	NA	NA	Cohort_9	SJC_HGG	NA	SJC	SJC-DS-1001	SJHGG083_D	26610	NA	NA	82
THR24_1975_S01	35792079	34962289	27697787.5	23736193.84	101	glioma	NA	Yes, age < 30 years	NA	NA	NA	Cohort_9	SJC_HGG	NA	SJC	SJC-DS-1001	SJHGG087_D	27410	NA	NA	82
THR24_1976_S01	74157869	72063159	59017851	46052659.2	101	glioma	NA	Yes, age < 30 years	male	NA	Not Hispanic or Latino	Cohort_9	SJC_HGG	https://doi.org/10.1038/ng.2938	SJC	SJC-DS-1001	SJHGG089_A	30374	NA	NA	82
THR24_1977_S01	40111425	39153743	31549095.5	24272390.34	101	glioma	0.52	Yes, age < 30 years	male	NA	Not Hispanic or Latino	Cohort_9	SJC_HGG	https://doi.org/10.1038/ng.2938	SJC	SJC-DS-1001	SJHGG090_D	28377	NA	NA	82
THR24_1978_S01	75251885	73063316	67443460.5	53126879.52	101	glioma	NA	Yes, age < 30 years	NA	NA	NA	Cohort_9	SJC_HGG	NA	SJC	SJC-DS-1001	SJHGG091_D	31106	NA	NA	82
THR24_1979_S01	33083337	32243441	28727851	24038750.6	101	glioma	17.23	Yes, age < 30 years	male	NA	NA	Cohort_9	SJC_HGG	NA	SJC	SJC-DS-1001	SJHGG094_D	29028	NA	NA	82
THR24_1980_S01	58265427	55575638	48088216	36909087.2	101	glioma	NA	Yes, age < 30 years	NA	NA	NA	Cohort_9	SJC_HGG	NA	SJC	SJC-DS-1001	SJHGG096_D	30252	NA	NA	82
THR24_1981_S01	55991103	54659889	46137780	37875896.18	101	glioma	3.52	Yes, age < 30 years	male	NA	Not Hispanic or Latino	Cohort_9	SJC_HGG	https://doi.org/10.1038/ng.2938	SJC	SJC-DS-1001	SJHGG099_D	28604	NA	NA	82
THR24_1982_S01	48535216	47360194	43073776	33435039.69	101	glioma	17.24	Yes, age < 30 years	female	NA	Not Hispanic or Latino	Cohort_9	SJC_HGG	https://doi.org/10.1038/ng.2938	SJC	SJC-DS-1001	SJHGG101_A	31079	NA	NA	82
THR24_1983_S01	34128944	33337804	28643118	22929976.29	101	glioma	4.7	Yes, age < 30 years	female	NA	Not Hispanic or Latino	Cohort_9	SJC_HGG	https://doi.org/10.1038/ng.2938	SJC	SJC-DS-1001	SJHGG102_D	28368	NA	NA	82
THR24_1984_S01	58658128	57131549	49431604.5	38511951.345	101	glioma	NA	Yes, age < 30 years	NA	NA	NA	Cohort_9	SJC_HGG	https://doi.org/10.1038/ng.2938	SJC	SJC-DS-1001	SJHGG103_D	31248	NA	NA	82
THR24_1985_S01	46712350	45305398	41839370	34503612.4	101	glioma	0.35	Yes, age < 30 years	male	NA	Not Hispanic or Latino	Cohort_9	SJC_HGG	https://doi.org/10.1038/ng.2938	SJC	SJC-DS-1001	SJHGG107_D	29310	NA	NA	82
THR24_1986_S01	54747015	53403248	44119151.5	36393269.99	101	glioma	3.28	Yes, age < 30 years	male	NA	Not Hispanic or Latino	Cohort_9	SJC_HGG	https://doi.org/10.1038/ng.2938	SJC	SJC-DS-1001	SJHGG112_D	29380	NA	NA	82
THR24_1986_S02	63881920	62088616	53639424	43789765.25	101	glioma	3.28	Yes, age < 30 years	male	NA	Not Hispanic or Latino	Cohort_9	SJC_HGG	https://doi.org/10.1038/ng.2938	SJC	SJC-DS-1001	SJHGG112_R	30341	NA	NA	82
THR24_1987_S01	40561904	39595669	26441532	18743503.01	101	glioma	5.28	Yes, age < 30 years	male	NA	Not Hispanic or Latino	Cohort_9	SJC_HGG	https://doi.org/10.1038/ng.2938	SJC	SJC-DS-1001	SJHGG115_D	29940	NA	NA	82
THR24_1987_S02	42152300	41022254	35631830	27158866.875	101	glioma	5.28	Yes, age < 30 years	male	NA	Not Hispanic or Latino	Cohort_9	SJC_HGG	https://doi.org/10.1038/ng.2938	SJC	SJC-DS-1001	SJHGG115_R	30161	NA	NA	82
THR24_1988_S01	43996901	43143606	38009469.5	31158309.105	101	glioma	NA	Yes, age < 30 years	NA	NA	NA	Cohort_9	SJC_HGG	https://doi.org/10.1038/ng.2938	SJC	SJC-DS-1001	SJHGG127_D	29145	NA	NA	82
THR24_1989_S01	57664390	56001631	44504170	37537804.98	101	glioma	NA	Yes, age < 30 years	NA	NA	NA	Cohort_9	SJC_HGG	https://doi.org/10.1038/ng.2938	SJC	SJC-DS-1001	SJHGG129_D	31241	NA	NA	82
THR24_1990_S01	62925753	61012604	37267192.5	28844653.02	101	glioma	NA	Yes, age < 30 years	NA	NA	NA	Cohort_9	SJC_HGG	https://doi.org/10.1038/ng.2938	SJC	SJC-DS-1001	SJHGG136_D	29248	NA	NA	82
THR24_1991_S01	44207318	42644494	40027025.5	30968765.49	101	glioma	NA	Yes, age < 30 years	NA	NA	NA	Cohort_9	SJC_HGG	https://doi.org/10.1038/ng.2938	SJC	SJC-DS-1001	SJHGG137_D	29547	NA	NA	82
THR24_1992_S01	43793778	42694280	38723736	30377007.57	101	glioma	NA	Yes, age < 30 years	NA	NA	NA	Cohort_9	SJC_HGG	https://doi.org/10.1038/ng.2938	SJC	SJC-DS-1001	SJHGG138_D	29858	NA	NA	82
THR24_1993_S01	48345443	47261080	37671532	30729822.24	101	glioma	NA	Yes, age < 30 years	NA	NA	NA	Cohort_9	SJC_HGG	https://doi.org/10.1038/ng.2938	SJC	SJC-DS-1001	SJHGG139_D	29379	NA	NA	82
THR24_1994_S01	37677867	36685608	33301918.5	25293216.4	101	glioma	NA	Yes, age < 30 years	NA	NA	NA	Cohort_9	SJC_HGG	https://doi.org/10.1038/ng.2938	SJC	SJC-DS-1001	SJHGG140_D	29030	NA	NA	82
THR24_1995_S01	64461378	63079620	55063980.5	46580696.78	101	glioma	NA	Yes, age < 30 years	NA	NA	NA	Cohort_9	SJC_HGG	https://doi.org/10.1038/ng.2938	SJC	SJC-DS-1001	SJHGG141_D	30206	NA	NA	82
THR24_1996_S01	32803650	31822817	30279989.5	23338712.28	101	glioma	NA	Yes, age < 30 years	NA	NA	NA	Cohort_9	SJC_HGG	https://doi.org/10.1038/ng.2938	SJC	SJC-DS-1001	SJHGG142_D	28529	NA	NA	82
THR24_1997_S01	106703909	104006844	84735424.5	68093232.745	101	glioma	NA	Yes, age < 30 years	NA	NA	NA	Cohort_9	SJC_HGG	https://doi.org/10.1038/ng.2938	SJC	SJC-DS-1001	SJHGG143_A	32912	NA	NA	82
THR24_1998_S01	33246443	32215038	29678233	21979401.2	101	glioma	NA	Yes, age < 30 years	NA	NA	NA	Cohort_9	SJC_HGG	https://doi.org/10.1038/ng.2938	SJC	SJC-DS-1001	SJHGG144_A	27971	NA	NA	82
THR24_1999_S01	78768028	76770329	64090394.5	52330629.39	101	glioma	NA	Yes, age < 30 years	NA	NA	NA	Cohort_9	SJC_HGG	https://doi.org/10.1038/ng.2938	SJC	SJC-DS-1001	SJHGG145_D	31701	NA	NA	82
THR24_2000_S01	41673365	40682054	37911392.5	29972620.08	101	glioma	NA	Yes, age < 30 years	NA	NA	NA	Cohort_9	SJC_HGG	https://doi.org/10.1038/ng.2938	SJC	SJC-DS-1001	SJHGG146_D	28775	NA	NA	82
THR24_2001_S01	51122626	49454015	44737892.5	29952468	101	acute lymphoblastic leukemia	NA	Yes, age < 30 years	NA	NA	NA	Cohort_44	SJC_Other	https://doi.org/10.1056/NEJMoa1403088	SJC	SJC-DS-1001	SJHYPER025_D	35085	NA	NA	6
THR24_2003_S01	63186836	61427438	54046758.5	37182340.265	101	acute lymphoblastic leukemia	NA	Yes, age < 30 years	male	NA	NA	Cohort_39	SJC_HYPO	https://doi.org/10.1056/NEJMoa1403088	SJC	SJC-DS-1001	SJHYPO020_D	26597	NA	NA	7
THR24_2004_S01	37537690	36391146	32781599.5	23845671.26	101	acute lymphoblastic leukemia	NA	Yes, age < 30 years	NA	NA	NA	Cohort_39	SJC_HYPO	NA	SJC	SJC-DS-1001	SJHYPO107_D	30061	NA	NA	7
THR24_2005_S01	48704968	47071240	44816041	31582410.255	101	acute lymphoblastic leukemia	NA	Yes, age < 30 years	NA	NA	NA	Cohort_39	SJC_HYPO	NA	SJC	SJC-DS-1001	SJHYPO108_D	27726	NA	NA	7
THR24_2006_S01	53697133	51855883	48541272.5	35191832.13	101	acute lymphoblastic leukemia	NA	Yes, age < 30 years	NA	NA	NA	Cohort_39	SJC_HYPO	NA	SJC	SJC-DS-1001	SJHYPO112_D	28101	NA	NA	7
THR24_2007_S01	60171745	58402896	53418756.5	39696775.58	101	acute lymphoblastic leukemia	NA	Yes, age < 30 years	NA	NA	NA	Cohort_39	SJC_HYPO	NA	SJC	SJC-DS-1001	SJHYPO121_D	26323	NA	NA	7
THR24_2008_S01	49979103	48522084	45636914	31297702.8	101	acute lymphoblastic leukemia	NA	Yes, age < 30 years	male	NA	Not Hispanic or Latino	Cohort_39	SJC_HYPO	https://doi.org/10.1056/NEJMoa1403088	SJC	SJC-DS-1001	SJHYPO147_D	27467	NA	NA	7
THR24_2009_S01	38044925	36697437	29101653	20177246.8	101	acute lymphoblastic leukemia	NA	Yes, age < 30 years	NA	NA	NA	Cohort_39	SJC_HYPO	https://doi.org/10.1056/NEJMoa1403088	SJC	SJC-DS-1001	SJHYPO151_D	35686	NA	NA	7
THR24_2010_S01	103243610	96474314	77224361.5	50965086.4	101	acute lymphoblastic leukemia	NA	Yes, age < 30 years	NA	NA	NA	Cohort_43	SJC_INF	NA	SJC	SJC-DS-1001	SJINF001102_D1	28263	NA	NA	6
THR24_2011_S01	44530707	43579002	41015617	31492466.18	101	acute lymphoblastic leukemia	0.19	Yes, age < 30 years	female	NA	Not Hispanic or Latino	Cohort_43	SJC_INF	https://doi.org/10.1038/ng.3230	SJC	SJC-DS-1001	SJINF001_E	25724	NA	NA	6
THR24_2012_S01	54339337	53251567	50386661.5	37118013.66	101	acute lymphoblastic leukemia	0.11	Yes, age < 30 years	female	NA	Hispanic or Latino	Cohort_43	SJC_INF	https://doi.org/10.1038/ng.3230	SJC	SJC-DS-1001	SJINF016_D	26924	NA	NA	6
THR24_2013_S01	39499906	38445584	36416410	23800162.77	101	acute lymphoblastic leukemia	NA	Yes, age < 30 years	NA	NA	NA	Cohort_43	SJC_INF	https://doi.org/10.1038/ng.3230	SJC	SJC-DS-1001	SJINF049_D	26088	NA	NA	6
THR24_2014_S01	38365163	37449952	35893857	27675189.86	101	acute lymphoblastic leukemia	NA	Yes, age < 30 years	NA	NA	NA	Cohort_43	SJC_INF	https://doi.org/10.1038/ng.3230	SJC	SJC-DS-1001	SJINF068_F	24807	NA	NA	6
THR24_2015_S01	49479399	48265056	45640953.5	35164336.64	101	acute lymphoblastic leukemia	NA	Yes, age < 30 years	NA	NA	NA	Cohort_43	SJC_INF	https://doi.org/10.1038/ng.3230	SJC	SJC-DS-1001	SJINF074_D	27434	NA	NA	6
THR24_2016_S01	84833786	82507443	55858550	47634358.31	101	glioma	NA	Yes, age < 30 years	NA	NA	NA	Cohort_15	SJC_LGG	https://doi.org/10.1038/ng.2611	SJC	SJC-DS-1001	SJLGG001206_D1	29871	NA	NA	54
THR24_2017_S01	59079513	57308185	51835643.5	43557554.34	101	glioma	2.82	Yes, age < 30 years	male	NA	Not Hispanic or Latino	Cohort_15	SJC_LGG	https://doi.org/10.1038/ng.2611	SJC	SJC-DS-1001	SJLGG001211_D1	28775	NA	NA	54
THR24_2018_S01	34981244	33901194	31158293.5	26544351.295	101	glioma	NA	Yes, age < 30 years	NA	NA	NA	Cohort_15	SJC_LGG	https://doi.org/10.1038/ng.2611	SJC	SJC-DS-1001	SJLGG001212_D1	26450	NA	NA	54
THR24_2019_S01	55155302	53305535	46093833	38836752.63	101	glioma	NA	Yes, age < 30 years	NA	NA	NA	Cohort_15	SJC_LGG	NA	SJC	SJC-DS-1001	SJLGG001220_D1	30260	NA	NA	54
THR24_2020_S01	48807705	47347882	38662816	30255788.25	101	glioma	NA	Yes, age < 30 years	NA	NA	NA	Cohort_15	SJC_LGG	https://doi.org/10.1038/ng.2611	SJC	SJC-DS-1001	SJLGG001262_D1	28927	NA	NA	54
THR24_2021_S01	46228484	44312146	41234920	33065352.45	101	glioma	NA	Yes, age < 30 years	NA	NA	NA	Cohort_15	SJC_LGG	https://doi.org/10.1038/ng.2611	SJC	SJC-DS-1001	SJLGG001264_D1	28233	NA	NA	54
THR24_2022_S01	108965750	105664419	89705062	74502587.005	101	glioma	NA	Yes, age < 30 years	NA	NA	NA	Cohort_15	SJC_LGG	NA	SJC	SJC-DS-1001	SJLGG001268_D1	31361	NA	NA	54
THR24_2023_S01	46547811	45361114	12460117.5	11005740.4	101	glioma	NA	Yes, age < 30 years	NA	NA	NA	Cohort_15	SJC_LGG	NA	SJC	SJC-DS-1001	SJLGG001278_D1	22045	NA	NA	54
THR24_2024_S01	47548287	45957155	37745574	24178399.6	101	glioma	NA	Yes, age < 30 years	female	NA	Not Hispanic or Latino	Cohort_15	SJC_LGG	https://doi.org/10.1038/ng.2611	SJC	SJC-DS-1001	SJLGG001_D	30552	NA	NA	54
THR24_2025_S01	66254424	63897210	53655258	40190479.56	101	glioma	6.86	Yes, age < 30 years	male	NA	Not Hispanic or Latino	Cohort_15	SJC_LGG	https://doi.org/10.1038/ng.2611	SJC	SJC-DS-1001	SJLGG002_D	31077	NA	NA	54
THR24_2026_S01	68870105	66894882	53538374.5	38358876.78	101	glioma	1.04	Yes, age < 30 years	male	NA	Not Hispanic or Latino	Cohort_15	SJC_LGG	https://doi.org/10.1038/ng.2611	SJC	SJC-DS-1001	SJLGG003_D	31652	NA	NA	54
THR24_2027_S01	50245897	48800831	37921737.5	31640720.28	101	glioma	0.42	Yes, age < 30 years	female	NA	Not Hispanic or Latino	Cohort_15	SJC_LGG	https://doi.org/10.1038/ng.2611	SJC	SJC-DS-1001	SJLGG004_D	28778	NA	NA	54
THR24_2028_S01	85015288	82773878	35763136	28065817.33	101	glioma	5.46	Yes, age < 30 years	female	NA	Not Hispanic or Latino	Cohort_15	SJC_LGG	https://doi.org/10.1038/ng.2611	SJC	SJC-DS-1001	SJLGG005_D	30004	NA	NA	54
THR24_2029_S01	91172064	88231759	73637352	59521095.6	101	glioma	1.24	Yes, age < 30 years	male	NA	Not Hispanic or Latino	Cohort_15	SJC_LGG	https://doi.org/10.1038/ng.2611	SJC	SJC-DS-1001	SJLGG006_D	33161	NA	NA	54
THR24_2029_S02	76464181	74225814	45713734.5	29784955.87	101	glioma	1.24	Yes, age < 30 years	NA	NA	Not Hispanic or Latino	Cohort_15	SJC_LGG	https://doi.org/10.1038/ng.2611	SJC	SJC-DS-1001	SJLGG006_R	31549	NA	NA	54
THR24_2030_S01	53126896	51560262	31230056.5	22997190.735	101	glioma	0.89	Yes, age < 30 years	male	NA	Not Hispanic or Latino	Cohort_15	SJC_LGG	https://doi.org/10.1038/ng.2611	SJC	SJC-DS-1001	SJLGG007_D	29692	NA	NA	54
THR24_2031_S01	50249892	48267800	35914244.5	30778636.98	101	glioma	17.99	Yes, age < 30 years	female	NA	Not Hispanic or Latino	Cohort_15	SJC_LGG	https://doi.org/10.1038/ng.2611	SJC	SJC-DS-1001	SJLGG008_D	29015	NA	NA	54
THR24_2032_S01	55336623	53924127	48080161.5	38822272.035	101	glioma	NA	Yes, age < 30 years	NA	NA	NA	Cohort_15	SJC_LGG	NA	SJC	SJC-DS-1001	SJLGG010129_D1	30698	NA	NA	54
THR24_2033_S01	50378448	49125330	41551033.5	34162272.965	101	glioma	NA	Yes, age < 30 years	NA	NA	NA	Cohort_15	SJC_LGG	NA	SJC	SJC-DS-1001	SJLGG010674_D1	29047	NA	NA	54
THR24_2034_S01	47276220	45868710	34122178	29094758	101	glioma	NA	Yes, age < 30 years	NA	NA	NA	Cohort_15	SJC_LGG	NA	SJC	SJC-DS-1001	SJLGG010675_D1	27916	NA	NA	54
THR24_2035_S01	45421626	43785572	39784501	31737604.47	101	glioma	4.16	Yes, age < 30 years	male	NA	Not Hispanic or Latino	Cohort_15	SJC_LGG	https://doi.org/10.1038/ng.2611	SJC	SJC-DS-1001	SJLGG010_D	28804	NA	NA	54
THR24_2036_S01	56224601	55112700	9986186.5	8173333.7	101	glioma	NA	Yes, age < 30 years	NA	NA	NA	Cohort_15	SJC_LGG	NA	SJC	SJC-DS-1001	SJLGG011287_D1	23165	NA	NA	54
THR24_2037_S01	68676337	67086244	45036353	32229831.04	101	glioma	NA	Yes, age < 30 years	NA	NA	NA	Cohort_15	SJC_LGG	NA	SJC	SJC-DS-1001	SJLGG011290_D1	31278	NA	NA	54
THR24_2038_S01	55207940	53529141	38149374.5	28171876.8	101	glioma	12.28	Yes, age < 30 years	female	NA	Not Hispanic or Latino	Cohort_15	SJC_LGG	https://doi.org/10.1038/ng.2611	SJC	SJC-DS-1001	SJLGG011_D	30245	NA	NA	54
THR24_2039_S01	48759578	47280415	41081247.5	31791394.88	101	glioma	12.91	Yes, age < 30 years	male	NA	Not Hispanic or Latino	Cohort_15	SJC_LGG	https://doi.org/10.1038/ng.2611	SJC	SJC-DS-1001	SJLGG012_D	29199	NA	NA	54
THR24_2040_S01	40215375	38715608	33498409	20699885.22	101	glioma	9.75	Yes, age < 30 years	female	NA	Not Hispanic or Latino	Cohort_15	SJC_LGG	https://doi.org/10.1038/ng.2611	SJC	SJC-DS-1001	SJLGG015_D	30681	NA	NA	54
THR24_2041_S01	53351024	51022049	34514103.5	25311367.63	101	glioma	13.95	Yes, age < 30 years	male	NA	Not Hispanic or Latino	Cohort_15	SJC_LGG	NA	SJC	SJC-DS-1001	SJLGG016_D	30596	NA	NA	54
THR24_2042_S01	88253614	85048411	59748303.5	48988347.615	101	glioma	NA	Yes, age < 30 years	male	NA	Not Hispanic or Latino	Cohort_15	SJC_LGG	https://doi.org/10.1038/ng.2611	SJC	SJC-DS-1001	SJLGG018_D	29664	NA	NA	54
THR24_2043_S01	75071256	72407640	55643389	46201748.54	101	glioma	5.33	Yes, age < 30 years	female	NA	Not Hispanic or Latino	Cohort_15	SJC_LGG	https://doi.org/10.1038/ng.2611	SJC	SJC-DS-1001	SJLGG025_D	29818	NA	NA	54
THR24_2044_S01	70344037	67685627	55128736.5	45181258.14	101	glioma	2.81	Yes, age < 30 years	male	NA	Not Hispanic or Latino	Cohort_15	SJC_LGG	https://doi.org/10.1038/ng.2611	SJC	SJC-DS-1001	SJLGG030_D	31631	NA	NA	54
THR24_2045_S01	57808895	55590570	43553596.5	35066527.9	101	glioma	11.37	Yes, age < 30 years	female	NA	Not Hispanic or Latino	Cohort_15	SJC_LGG	https://doi.org/10.1038/ng.2611	SJC	SJC-DS-1001	SJLGG031_D	31061	NA	NA	54
THR24_2046_S01	52309979	50524000	35587667	29504064.72	101	glioma	8.62	Yes, age < 30 years	male	NA	Not Hispanic or Latino	Cohort_15	SJC_LGG	https://doi.org/10.1038/ng.2611	SJC	SJC-DS-1001	SJLGG033_D	29411	NA	NA	54
THR24_2047_S01	51127190	49145883	43096429	34897338.8	101	glioma	15.24	Yes, age < 30 years	male	NA	Not Hispanic or Latino	Cohort_15	SJC_LGG	https://doi.org/10.1038/ng.2611	SJC	SJC-DS-1001	SJLGG034_D	30021	NA	NA	54
THR24_2048_S01	51999171	50491260	35944788.5	29297934.075	101	glioma	5.45	Yes, age < 30 years	female	NA	Not Hispanic or Latino	Cohort_15	SJC_LGG	https://doi.org/10.1038/ng.2611	SJC	SJC-DS-1001	SJLGG035_D	29376	NA	NA	54
THR24_2049_S01	50504755	49043118	26145618	21263917.905	101	glioma	2.84	Yes, age < 30 years	male	NA	Not Hispanic or Latino	Cohort_15	SJC_LGG	https://doi.org/10.1038/ng.2611	SJC	SJC-DS-1001	SJLGG036_D	28651	NA	NA	54
THR24_2050_S01	5305044	4925670	3609190	2851765.045	101	glioma	2.9	Yes, age < 30 years	male	NA	Not Hispanic or Latino	Cohort_15	SJC_LGG	https://doi.org/10.1038/ng.2611	SJC	SJC-DS-1001	SJLGG037_D	20121	NA	NA	54
THR24_2051_S01	69809332	67476891	42110854	32987051.145	101	glioma	12.61	Yes, age < 30 years	female	NA	Not Hispanic or Latino	Cohort_15	SJC_LGG	https://doi.org/10.1038/ng.2611	SJC	SJC-DS-1001	SJLGG038_D	29447	NA	NA	54
THR24_2052_S01	82570533	77167170	63153149.5	51413549.18	101	glioma	10.05	Yes, age < 30 years	female	NA	Not Hispanic or Latino	Cohort_15	SJC_LGG	https://doi.org/10.1038/ng.2611	SJC	SJC-DS-1001	SJLGG039_D	30223	NA	NA	54
THR24_2053_S01	59006619	57013367	43068435.5	37348938.51	101	glioma	7.62	Yes, age < 30 years	female	NA	Not Hispanic or Latino	Cohort_15	SJC_LGG	https://doi.org/10.1038/ng.2611	SJC	SJC-DS-1001	SJLGG040_D	29024	NA	NA	54
THR24_2054_S01	49998771	48068698	31026669.5	27390600.51	101	glioma	8.9	Yes, age < 30 years	female	NA	Not Hispanic or Latino	Cohort_15	SJC_LGG	https://doi.org/10.1038/ng.2611	SJC	SJC-DS-1001	SJLGG042_D	26416	NA	NA	54
THR24_2055_S01	45712038	43971571	38951991.5	31666531.035	101	glioma	NA	Yes, age < 30 years	NA	NA	NA	Cohort_15	SJC_LGG	https://doi.org/10.1038/ng.2611	SJC	SJC-DS-1001	SJLGG044_D	28955	NA	NA	54
THR24_2056_S01	108604303	104877344	73225101	54602736.87	101	glioma	NA	Yes, age < 30 years	NA	NA	NA	Cohort_15	SJC_LGG	https://doi.org/10.1038/ng.2611	SJC	SJC-DS-1001	SJLGG045_D	34004	NA	NA	54
THR24_2057_S01	46072544	44646817	35086077	26782570.4	101	glioma	NA	Yes, age < 30 years	NA	NA	NA	Cohort_15	SJC_LGG	https://doi.org/10.1038/ng.2611	SJC	SJC-DS-1001	SJLGG046_D	30489	NA	NA	54
THR24_2058_S01	42906322	41511939	35218725	26211428.685	101	glioma	NA	Yes, age < 30 years	NA	NA	NA	Cohort_15	SJC_LGG	https://doi.org/10.1038/ng.2611	SJC	SJC-DS-1001	SJLGG047_D	30397	NA	NA	54
THR24_2059_S01	71125004	68834096	41510189.5	32455489.86	101	glioma	NA	Yes, age < 30 years	NA	NA	NA	Cohort_15	SJC_LGG	https://doi.org/10.1038/ng.2611	SJC	SJC-DS-1001	SJLGG048_D	30174	NA	NA	54
THR24_2060_S01	53177034	51386856	44460997	35731737.13	101	glioma	NA	Yes, age < 30 years	NA	NA	NA	Cohort_15	SJC_LGG	https://doi.org/10.1038/ng.2611	SJC	SJC-DS-1001	SJLGG049_D	29682	NA	NA	54
THR24_2061_S01	59279407	57151209	43151675	35207493.13	101	glioma	NA	Yes, age < 30 years	NA	NA	NA	Cohort_15	SJC_LGG	https://doi.org/10.1038/ng.2611	SJC	SJC-DS-1001	SJLGG050_D	30484	NA	NA	54
THR24_2062_S01	64069638	61931638	56525752	46190413.23	101	glioma	NA	Yes, age < 30 years	NA	NA	NA	Cohort_15	SJC_LGG	https://doi.org/10.1038/ng.2611	SJC	SJC-DS-1001	SJLGG051_D	30299	NA	NA	54
THR24_2063_S01	59560956	57647986	49701455	40927405.35	101	glioma	NA	Yes, age < 30 years	NA	NA	NA	Cohort_15	SJC_LGG	https://doi.org/10.1038/ng.2611	SJC	SJC-DS-1001	SJLGG052_D	29877	NA	NA	54
THR24_2064_S01	59355788	57278629	50844770.5	41153358.215	101	glioma	NA	Yes, age < 30 years	NA	NA	NA	Cohort_15	SJC_LGG	https://doi.org/10.1038/ng.2611	SJC	SJC-DS-1001	SJLGG053_D	29891	NA	NA	54
THR24_2065_S01	59579729	57437775	48086681.5	38674361.2	101	glioma	NA	Yes, age < 30 years	NA	NA	NA	Cohort_15	SJC_LGG	https://doi.org/10.1038/ng.2611	SJC	SJC-DS-1001	SJLGG054_D	29162	NA	NA	54
THR24_2066_S01	67897277	65601521	37011428	32994518.48	101	glioma	NA	Yes, age < 30 years	NA	NA	NA	Cohort_15	SJC_LGG	https://doi.org/10.1038/ng.2611	SJC	SJC-DS-1001	SJLGG055_D	27072	NA	NA	54
THR24_2067_S01	53321620	51700973	47842038.5	38499561.75	101	glioma	NA	Yes, age < 30 years	NA	NA	NA	Cohort_15	SJC_LGG	https://doi.org/10.1038/ng.2611	SJC	SJC-DS-1001	SJLGG061_D	29410	NA	NA	54
THR24_2068_S01	35428825	34470349	31735169.5	26044132.635	101	glioma	NA	Yes, age < 30 years	NA	NA	NA	Cohort_15	SJC_LGG	NA	SJC	SJC-DS-1001	SJLGG065_R	28127	NA	NA	54
THR24_2069_S01	92578748	85855906	73276927	45622042.28	101	medulloblastoma	13.57	Yes, age < 30 years	NA	NA	Not Hispanic or Latino	Cohort_38	SJC_MB	NA	SJC	SJC-DS-1001	SJMB008_D	32838	NA	NA	8
THR24_2070_S01	54225413	52587143	48913935.5	39268035.065	101	medulloblastoma	4.35	Yes, age < 30 years	NA	NA	Not Hispanic or Latino	Cohort_38	SJC_MB	NA	SJC	SJC-DS-1001	SJMB026_D	29752	NA	NA	8
THR24_2071_S01	18372243	17015760	15408941.5	10503375.27	101	medulloblastoma	8.55	Yes, age < 30 years	NA	NA	Not Hispanic or Latino	Cohort_38	SJC_MB	NA	SJC	SJC-DS-1001	SJMB030_D	27781	NA	NA	8
THR24_2072_S01	33102147	31455364	25521988.5	20841642.745	101	medulloblastoma	6.93	Yes, age < 30 years	NA	NA	Hispanic or Latino	Cohort_38	SJC_MB	NA	SJC	SJC-DS-1001	SJMB031_D	27410	NA	NA	8
THR24_2073_S01	41665720	40395094	38074374	28616755.785	101	medulloblastoma	NA	Yes, age < 30 years	NA	NA	NA	Cohort_38	SJC_MB	NA	SJC	SJC-DS-1001	SJMB052_D	28641	NA	NA	8
THR24_2074_S01	44324238	42873848	37243994.5	27842696.01	101	medulloblastoma	NA	Yes, age < 30 years	NA	NA	NA	Cohort_38	SJC_MB	NA	SJC	SJC-DS-1001	SJMB087_D	28340	NA	NA	8
THR24_2075_S01	93611255	86709678	78921361	46157943.3	101	medulloblastoma	NA	Yes, age < 30 years	NA	NA	NA	Cohort_38	SJC_MB	NA	SJC	SJC-DS-1001	SJMB122_D	33509	NA	NA	8
THR24_2076_S01	61669781	57985223	41399839	22500517.12	101	medulloblastoma	NA	Yes, age < 30 years	NA	NA	NA	Cohort_38	SJC_MB	NA	SJC	SJC-DS-1001	SJMB139_D	27383	NA	NA	8
THR24_2077_S01	40321122	39046010	25161691.5	21297567.33	101	melanoma	NA	Yes, age < 30 years	female	White	NA	Cohort_40	SJC_MEL	NA	SJC	SJC-DS-1001	SJMEL001002_D1	27144	NA	NA	7
THR24_2078_S01	43120640	41906886	31372057.5	26235740.7	101	melanoma	NA	Yes, age < 30 years	female	White	NA	Cohort_40	SJC_MEL	NA	SJC	SJC-DS-1001	SJMEL001003_D1	25073	NA	NA	7
THR24_2078_S02	41636344	40085087	17999938.5	13523258.61	101	melanoma	NA	Yes, age < 30 years	female	White	NA	Cohort_40	SJC_MEL	NA	SJC	SJC-DS-1001	SJMEL001003_D2	26749	NA	NA	7
THR24_2079_S01	42231628	41002828	23851179	19707925.785	101	melanoma	NA	Yes, age < 30 years	male	White	NA	Cohort_40	SJC_MEL	NA	SJC	SJC-DS-1001	SJMEL001004_D1	26001	NA	NA	7
THR24_2079_S02	38091309	36949494	31073975.5	23973509.06	101	melanoma	NA	Yes, age < 30 years	male	White	NA	Cohort_40	SJC_MEL	NA	SJC	SJC-DS-1001	SJMEL001004_D2	27879	NA	NA	7
THR24_2080_S01	35146563	34245390	27192881	23356449.43	101	melanoma	NA	Yes, age < 30 years	male	not-white (no other info provided)	NA	Cohort_40	SJC_MEL	NA	SJC	SJC-DS-1001	SJMEL001005_D1	25220	NA	NA	7
THR24_2084_S01	50715045	49267176	42642169.5	35834798	101	melanoma	NA	Yes, age < 30 years	NA	NA	NA	Cohort_40	SJC_MEL	NA	SJC	SJC-DS-1001	SJMEL011755_M1	28157	NA	NA	7
THR24_2085_S01	48507941	47422791	44789626.5	31927837.5	101	leukemia	11.83	Yes, age < 30 years	female	NA	NA	Cohort_44	SJC_Other	https://doi.org/10.1038/ng.3230	SJC	SJC-DS-1001	SJMLL011_D	26986	NA	NA	6
THR24_2086_S01	49490646	48257833	31934145.5	28063170.27	101	osteosarcoma	19	Yes, age < 30 years	male	Black/African American	NA	Cohort_29	SJC_OS	https://doi.org/10.1016/j.celrep.2014.03.003	SJC	SJC-DS-1001	SJOS001103_D1	27224	NA	NA	23
THR24_2087_S01	33498274	32509081	29192926.5	26384859	101	osteosarcoma	NA	Yes, age < 30 years	NA	NA	NA	Cohort_29	SJC_OS	https://doi.org/10.1016/j.celrep.2014.03.003	SJC	SJC-DS-1001	SJOS001104_M1	26625	NA	NA	23
THR24_2088_S01	49848595	48260387	42425405.5	36292244.92	101	osteosarcoma	6	Yes, age < 30 years	female	Black/African American	NA	Cohort_29	SJC_OS	https://doi.org/10.1016/j.celrep.2014.03.003, https://doi.org/10.1158/1541-7786.mcr-18-0620	SJC	SJC-DS-1001	SJOS001105_D1	27848	NA	NA	23
THR24_2089_S01	48599220	47067555	39965287.5	35599533.84	101	osteosarcoma	13	Yes, age < 30 years	male	Black/African American	NA	Cohort_29	SJC_OS	https://doi.org/10.1016/j.celrep.2014.03.003	SJC	SJC-DS-1001	SJOS001107_M1	27819	NA	NA	23
THR24_2090_S01	33314257	32446697	26240738	23972475.5	101	osteosarcoma	NA	Yes, age < 30 years	NA	NA	NA	Cohort_29	SJC_OS	https://doi.org/10.1016/j.celrep.2014.03.003	SJC	SJC-DS-1001	SJOS001108_M1	24674	NA	NA	23
THR24_2091_S01	67058633	65173104	57553296	49020970.875	101	osteosarcoma	NA	Yes, age < 30 years	female	NA	NA	Cohort_29	SJC_OS	https://doi.org/10.1016/j.celrep.2014.03.003	SJC	SJC-DS-1001	SJOS001109_D1	29671	NA	NA	23
THR24_2092_S01	79735107	76456837	48711414	45058837.565	101	osteosarcoma	NA	Yes, age < 30 years	NA	NA	NA	Cohort_29	SJC_OS	https://doi.org/10.1016/j.celrep.2014.03.003	SJC	SJC-DS-1001	SJOS001111_M1	26831	NA	NA	23
THR24_2093_S01	47907482	46457415	39096105.5	33536436.155	101	osteosarcoma	16	Yes, age < 30 years	male	White	NA	Cohort_29	SJC_OS	https://doi.org/10.1016/j.celrep.2014.03.003	SJC	SJC-DS-1001	SJOS001112_D1	27653	NA	NA	23
THR24_2094_S01	91713850	88930606	70712804	63810341.345	101	osteosarcoma	NA	Yes, age < 30 years	NA	NA	NA	Cohort_29	SJC_OS	https://doi.org/10.1016/j.celrep.2014.03.003	SJC	SJC-DS-1001	SJOS001113_M1	29655	NA	NA	23
THR24_2095_S01	22681226	22007532	18164111	16003471.99	101	osteosarcoma	NA	Yes, age < 30 years	NA	NA	NA	Cohort_29	SJC_OS	https://doi.org/10.1016/j.celrep.2014.03.003	SJC	SJC-DS-1001	SJOS001116_M1	25561	NA	NA	23
THR24_2096_S01	50494674	48789489	44114441.5	35963266.875	101	osteosarcoma	16	Yes, age < 30 years	female	White	NA	Cohort_29	SJC_OS	https://doi.org/10.1016/j.celrep.2014.03.003	SJC	SJC-DS-1001	SJOS001120_D1	28639	NA	NA	23
THR24_2097_S01	69612003	67455896	55568588	49816551.595	101	osteosarcoma	NA	Yes, age < 30 years	NA	NA	NA	Cohort_29	SJC_OS	https://doi.org/10.1016/j.celrep.2014.03.003	SJC	SJC-DS-1001	SJOS001129_M2	29353	NA	NA	23
THR24_2098_S01	63598616	61473894	18022354.5	16095325.6	101	osteosarcoma	10	Yes, age < 30 years	male	White	NA	Cohort_29	SJC_OS	https://doi.org/10.1016/j.celrep.2014.03.003	SJC	SJC-DS-1001	SJOS006_D	23296	NA	NA	23
THR24_2099_S01	46007180	44384971	14594087	11781598.92	101	osteosarcoma	15	Yes, age < 30 years	male	White	Not Hispanic or Latino	Cohort_29	SJC_OS	https://doi.org/10.1016/j.celrep.2014.03.003	SJC	SJC-DS-1001	SJOS007_D	24472	NA	NA	23
THR24_2100_S01	28971444	28002277	12088448.5	9924764.25	101	osteosarcoma	21	Yes, age < 30 years	female	White	NA	Cohort_29	SJC_OS	https://doi.org/10.1016/j.celrep.2014.03.003	SJC	SJC-DS-1001	SJOS008_D	24284	NA	NA	23
THR24_2101_S01	31908231	30947970	25692442.5	18768065.6	101	osteosarcoma	9	Yes, age < 30 years	male	White	Not Hispanic or Latino	Cohort_29	SJC_OS	https://doi.org/10.1016/j.celrep.2014.03.003, https://doi.org/10.1158/1541-7786.mcr-18-0620	SJC	SJC-DS-1001	SJOS010_D	28260	NA	NA	23
THR24_2102_S01	44410849	43248479	28281463.5	24432511.92	101	osteosarcoma	13	Yes, age < 30 years	male	White	Not Hispanic or Latino	Cohort_29	SJC_OS	https://doi.org/10.1016/j.celrep.2014.03.003	SJC	SJC-DS-1001	SJOS011_D	27368	NA	NA	23
THR24_2103_S01	31708774	30572134	27371317.5	24575113.99	101	osteosarcoma	16	Yes, age < 30 years	female	White	Not Hispanic or Latino	Cohort_29	SJC_OS	https://doi.org/10.1016/j.celrep.2014.03.003	SJC	SJC-DS-1001	SJOS012_M	26782	NA	NA	23
THR24_2104_S01	45068278	43382108	37970559.5	33848712.175	101	osteosarcoma	14	Yes, age < 30 years	female	White	Not Hispanic or Latino	Cohort_29	SJC_OS	https://doi.org/10.1016/j.celrep.2014.03.003	SJC	SJC-DS-1001	SJOS013_D	27655	NA	NA	23
THR24_2105_S01	39096507	38095878	25599755.5	21903463.5	101	osteosarcoma	10	Yes, age < 30 years	male	White	Not Hispanic or Latino	Cohort_29	SJC_OS	https://doi.org/10.1016/j.celrep.2014.03.003	SJC	SJC-DS-1001	SJOS014_D	26583	NA	NA	23
THR24_2106_S01	49939555	48154522	40643704	35664244.5	101	osteosarcoma	8	Yes, age < 30 years	male	White	Not Hispanic or Latino	Cohort_29	SJC_OS	https://doi.org/10.1016/j.celrep.2014.03.003	SJC	SJC-DS-1001	SJOS017_D	26987	NA	NA	23
THR24_2107_S01	52937108	51200503	34538825	30856532	101	osteosarcoma	9	Yes, age < 30 years	male	Black/African American	Not Hispanic or Latino	Cohort_29	SJC_OS	https://doi.org/10.1016/j.celrep.2014.03.003	SJC	SJC-DS-1001	SJOS018_D	26218	NA	NA	23
THR24_2108_S01	52834281	51147674	38966923.5	32944473.16	101	osteosarcoma	11	Yes, age < 30 years	female	White	NA	Cohort_29	SJC_OS	https://doi.org/10.1016/j.celrep.2014.03.003	SJC	SJC-DS-1001	SJOS019_D	28356	NA	NA	23
THR24_2109_S01	57380516	55779429	50908345	35888461.675	101	acute lymphoblastic leukemia	NA	Yes, age < 30 years	female	NA	NA	Cohort_22	SJC_PHALL	NA	SJC	SJC-DS-1001	SJPHALL003_D	26561	NA	NA	26
THR24_2110_S01	67171881	65312798	57238165.5	42404994.84	101	acute lymphoblastic leukemia	NA	Yes, age < 30 years	female	NA	Not Hispanic or Latino	Cohort_22	SJC_PHALL	NA	SJC	SJC-DS-1001	SJPHALL004_D	27319	NA	NA	26
THR24_2111_S01	69368463	67546424	58499483.5	43661918.3	101	acute lymphoblastic leukemia	NA	Yes, age < 30 years	female	NA	Hispanic or Latino	Cohort_22	SJC_PHALL	NA	SJC	SJC-DS-1001	SJPHALL005_D	27491	NA	NA	26
THR24_2112_S01	64512755	62689408	58084888	40650265.6	101	acute lymphoblastic leukemia	NA	Yes, age < 30 years	male	NA	Not Hispanic or Latino	Cohort_22	SJC_PHALL	NA	SJC	SJC-DS-1001	SJPHALL006_D	27718	NA	NA	26
THR24_2113_S01	57224373	55827804	51942328.5	39256422.27	101	acute lymphoblastic leukemia	NA	Yes, age < 30 years	male	NA	Not Hispanic or Latino	Cohort_22	SJC_PHALL	NA	SJC	SJC-DS-1001	SJPHALL007_D	27014	NA	NA	26
THR24_2114_S01	61730718	59995335	53375778.5	37904539.14	101	acute lymphoblastic leukemia	NA	Yes, age < 30 years	male	NA	Not Hispanic or Latino	Cohort_22	SJC_PHALL	NA	SJC	SJC-DS-1001	SJPHALL008_D	27666	NA	NA	26
THR24_2115_S01	62352380	60496084	56082072.5	40998110.18	101	acute lymphoblastic leukemia	NA	Yes, age < 30 years	male	NA	Not Hispanic or Latino	Cohort_22	SJC_PHALL	NA	SJC	SJC-DS-1001	SJPHALL009_D	28158	NA	NA	26
THR24_2116_S01	63792274	62121944	56710902.5	39294241.6	101	acute lymphoblastic leukemia	NA	Yes, age < 30 years	female	NA	Not Hispanic or Latino	Cohort_22	SJC_PHALL	NA	SJC	SJC-DS-1001	SJPHALL010_D	27839	NA	NA	26
THR24_2117_S01	65328982	63712626	57270140	38600594.145	101	acute lymphoblastic leukemia	NA	Yes, age < 30 years	female	NA	NA	Cohort_22	SJC_PHALL	NA	SJC	SJC-DS-1001	SJPHALL012_D	27470	NA	NA	26
THR24_2118_S01	68298982	66675665	60785307.5	44966695.41	101	acute lymphoblastic leukemia	NA	Yes, age < 30 years	male	NA	NA	Cohort_22	SJC_PHALL	NA	SJC	SJC-DS-1001	SJPHALL013_D	27432	NA	NA	26
THR24_2119_S01	61793380	60063943	54765022	40707687.93	101	acute lymphoblastic leukemia	NA	Yes, age < 30 years	female	NA	Not Hispanic or Latino	Cohort_22	SJC_PHALL	NA	SJC	SJC-DS-1001	SJPHALL015_D	27504	NA	NA	26
THR24_2120_S01	45532120	43990781	41242547	26795763.495	101	acute lymphoblastic leukemia	NA	Yes, age < 30 years	NA	NA	NA	Cohort_22	SJC_PHALL	NA	SJC	SJC-DS-1001	SJPHALL020033_D1	25960	NA	NA	26
THR24_2121_S01	55074550	53112538	48434855	33291890	101	acute lymphoblastic leukemia	NA	Yes, age < 30 years	NA	NA	NA	Cohort_22	SJC_PHALL	NA	SJC	SJC-DS-1001	SJPHALL020034_D1	25703	NA	NA	26
THR24_2122_S01	48526109	46882049	42785203.5	29408764	101	acute lymphoblastic leukemia	NA	Yes, age < 30 years	NA	NA	NA	Cohort_22	SJC_PHALL	NA	SJC	SJC-DS-1001	SJPHALL020035_D1	27113	NA	NA	26
THR24_2123_S01	61754139	59555985	54556253	35987213.6	101	acute lymphoblastic leukemia	NA	Yes, age < 30 years	NA	NA	NA	Cohort_22	SJC_PHALL	NA	SJC	SJC-DS-1001	SJPHALL020036_D1	26802	NA	NA	26
THR24_2124_S01	52216192	50389076	46214763	29237879	101	acute lymphoblastic leukemia	NA	Yes, age < 30 years	NA	NA	NA	Cohort_22	SJC_PHALL	NA	SJC	SJC-DS-1001	SJPHALL020037_D1	26049	NA	NA	26
THR24_2125_S01	50358119	48604069	42386592	26617413.2	101	acute lymphoblastic leukemia	NA	Yes, age < 30 years	NA	NA	NA	Cohort_22	SJC_PHALL	NA	SJC	SJC-DS-1001	SJPHALL020038_D1	25050	NA	NA	26
THR24_2126_S01	54169812	52258903	46945788	31522183.815	101	acute lymphoblastic leukemia	NA	Yes, age < 30 years	male	NA	NA	Cohort_22	SJC_PHALL	NA	SJC	SJC-DS-1001	SJPHALL020040_D1	25381	NA	NA	26
THR24_2127_S01	53972082	52054536	49253981.5	30408099.77	101	acute lymphoblastic leukemia	NA	Yes, age < 30 years	NA	NA	NA	Cohort_22	SJC_PHALL	NA	SJC	SJC-DS-1001	SJPHALL020043_D1	27194	NA	NA	26
THR24_2128_S01	46456509	44767238	42220284	28346890.8	101	acute lymphoblastic leukemia	NA	Yes, age < 30 years	NA	NA	NA	Cohort_22	SJC_PHALL	NA	SJC	SJC-DS-1001	SJPHALL020044_D1	26551	NA	NA	26
THR24_2129_S01	50664890	48898996	45860663.5	30617265.6	101	acute lymphoblastic leukemia	NA	Yes, age < 30 years	male	NA	NA	Cohort_22	SJC_PHALL	NA	SJC	SJC-DS-1001	SJPHALL020046_D1	27463	NA	NA	26
THR24_2130_S01	46502545	44851599	41874285.5	26195454.32	101	acute lymphoblastic leukemia	NA	Yes, age < 30 years	male	NA	NA	Cohort_22	SJC_PHALL	NA	SJC	SJC-DS-1001	SJPHALL020047_D1	26359	NA	NA	26
THR24_2131_S01	64354280	62903359	52848186.5	39153421.71	101	acute lymphoblastic leukemia	NA	Yes, age < 30 years	male	NA	NA	Cohort_22	SJC_PHALL	NA	SJC	SJC-DS-1001	SJPHALL020_D	28138	NA	NA	26
THR24_2132_S01	57671748	56296689	45142069	33614805.84	101	acute lymphoblastic leukemia	NA	Yes, age < 30 years	male	NA	Not Hispanic or Latino	Cohort_22	SJC_PHALL	NA	SJC	SJC-DS-1001	SJPHALL021_D	28410	NA	NA	26
THR24_2133_S01	62100516	60317675	54155244	41515407.395	101	acute lymphoblastic leukemia	NA	Yes, age < 30 years	female	NA	Not Hispanic or Latino	Cohort_22	SJC_PHALL	NA	SJC	SJC-DS-1001	SJPHALL026_D	26643	NA	NA	26
THR24_2134_S01	68721229	66746837	60144255.5	43496511.25	101	acute lymphoblastic leukemia	NA	Yes, age < 30 years	male	NA	Not Hispanic or Latino	Cohort_22	SJC_PHALL	NA	SJC	SJC-DS-1001	SJPHALL029_D	27128	NA	NA	26
THR24_2135_S01	79745285	77047894	72542585	57539589.74	101	retinoblastoma	NA	Yes, age < 30 years	NA	NA	Not Hispanic or Latino	Cohort_44	SJC_Other	NA	SJC	SJC-DS-1001	SJRB001130_M1	31176	NA	NA	6
THR24_2136_S01	41686722	39839663	33030130.5	23089704.4	101	retinoblastoma	1.1	Yes, age < 30 years	NA	NA	Not Hispanic or Latino	Cohort_44	SJC_Other	NA	SJC	SJC-DS-1001	SJRB003_D	29919	NA	NA	6
THR24_2137_S01	45401887	42767350	29012355.5	24262111.125	101	rhabdomyosarcoma	4.41	Yes, age < 30 years	male	NA	Not Hispanic or Latino	Cohort_17	SJC_RHB	https://doi.org/10.1016/j.ccr.2013.11.002	SJC	SJC-DS-1001	SJRHB001_D	27118	NA	NA	43
THR24_2138_S01	112431020	98684733	43478662.5	38534563.86	101	rhabdomyosarcoma	2.53	Yes, age < 30 years	female	NA	Not Hispanic or Latino	Cohort_17	SJC_RHB	https://doi.org/10.1016/j.ccr.2013.11.002	SJC	SJC-DS-1001	SJRHB002_D	28608	NA	NA	43
THR24_2139_S01	61643628	60058686	30830357	25055781.08	101	rhabdomyosarcoma	3.47	Yes, age < 30 years	female	NA	Not Hispanic or Latino	Cohort_17	SJC_RHB	https://doi.org/10.1016/j.ccr.2013.11.002	SJC	SJC-DS-1001	SJRHB003_D	27318	NA	NA	43
THR24_2140_S01	57176589	51588806	30440330.5	24457898.625	101	rhabdomyosarcoma	9.24	Yes, age < 30 years	female	NA	Not Hispanic or Latino	Cohort_17	SJC_RHB	https://doi.org/10.1016/j.ccr.2013.11.002	SJC	SJC-DS-1001	SJRHB005_D	28420	NA	NA	43
THR24_2141_S01	74587435	69709883	42044275	35736403.38	101	rhabdomyosarcoma	7.84	Yes, age < 30 years	female	NA	Not Hispanic or Latino	Cohort_17	SJC_RHB	https://doi.org/10.1016/j.ccr.2013.11.002	SJC	SJC-DS-1001	SJRHB006_D	29501	NA	NA	43
THR24_2142_S01	53201562	49311757	28200016	21318607.805	101	rhabdomyosarcoma	16.916667	Yes, age < 30 years	male	NA	NA	Cohort_17	SJC_RHB	https://doi.org/10.1016/j.ccr.2013.11.002	SJC	SJC-DS-1001	SJRHB007_D	28386	NA	NA	43
THR24_2143_S01	28707788	27423859	20456002	17394055.94	101	rhabdomyosarcoma	16.7	Yes, age < 30 years	female	NA	Not Hispanic or Latino	Cohort_17	SJC_RHB	https://doi.org/10.1016/j.ccr.2013.11.002	SJC	SJC-DS-1001	SJRHB008_D	26386	NA	NA	43
THR24_2144_S01	44162025	42980604	34012900.5	22597361.15	101	rhabdomyosarcoma	7.9	Yes, age < 30 years	female	NA	Not Hispanic or Latino	Cohort_17	SJC_RHB	https://doi.org/10.1016/j.ccr.2013.11.002	SJC	SJC-DS-1001	SJRHB009_D	30460	NA	NA	43
THR24_2145_S01	46163961	41815802	31293327.5	23058219.6	101	rhabdomyosarcoma	6.18	Yes, age < 30 years	male	NA	Not Hispanic or Latino	Cohort_17	SJC_RHB	https://doi.org/10.1016/j.ccr.2013.11.002	SJC	SJC-DS-1001	SJRHB010_D	29401	NA	NA	43
THR24_2146_S01	53926707	47886968	32487263	25893077.92	101	rhabdomyosarcoma	4.59	Yes, age < 30 years	male	White	Not Hispanic or Latino	Cohort_17	SJC_RHB	https://doi.org/10.1016/j.ccr.2013.11.002	SJC	SJC-DS-1001	SJRHB011_D	30941	NA	NA	43
THR24_2147_S01	63960194	51723134	19045603	16602861.6	101	rhabdomyosarcoma	17.31	Yes, age < 30 years	male	White	Not Hispanic or Latino	Cohort_17	SJC_RHB	https://doi.org/10.1016/j.ccr.2013.11.002	SJC	SJC-DS-1001	SJRHB012_D	26047	NA	NA	43
THR24_2147_S02	53799065	52417767	47547976.5	36056344.94	101	rhabdomyosarcoma	17.31	Yes, age < 30 years	male	White	Not Hispanic or Latino	Cohort_17	SJC_RHB	https://doi.org/10.1016/j.ccr.2013.11.002	SJC	SJC-DS-1001	SJRHB012_R	29553	NA	NA	43
THR24_2147_S03	54654095	53403624	38706190	29144611.08	101	rhabdomyosarcoma	17.31	Yes, age < 30 years	male	White	Not Hispanic or Latino	Cohort_17	SJC_RHB	https://doi.org/10.1016/j.ccr.2013.11.002	SJC	SJC-DS-1001	SJRHB012_S	29935	NA	NA	43
THR24_2148_S01	80920459	67659681	44671803.5	26420967.3	101	rhabdomyosarcoma	1.37	Yes, age < 30 years	female	NA	Not Hispanic or Latino	Cohort_17	SJC_RHB	https://doi.org/10.1016/j.ccr.2013.11.002	SJC	SJC-DS-1001	SJRHB013_D	44609	NA	NA	43
THR24_2149_S01	52758534	51453313	33888890.5	26059349.55	101	rhabdomyosarcoma	NA	Yes, age < 30 years	NA	NA	NA	Cohort_17	SJC_RHB	https://doi.org/10.1016/j.ccr.2013.11.002	SJC	SJC-DS-1001	SJRHB015_D	28173	NA	NA	43
THR24_2150_S01	56313541	55014723	47824378	37461121.24	101	rhabdomyosarcoma	NA	Yes, age < 30 years	NA	NA	NA	Cohort_17	SJC_RHB	https://doi.org/10.1016/j.ccr.2013.11.002	SJC	SJC-DS-1001	SJRHB016_D	29184	NA	NA	43
THR24_2151_S01	55490767	54291954	32918208.5	27146139.75	101	rhabdomyosarcoma	NA	Yes, age < 30 years	NA	NA	NA	Cohort_17	SJC_RHB	https://doi.org/10.1016/j.ccr.2013.11.002	SJC	SJC-DS-1001	SJRHB017_D	26440	NA	NA	43
THR24_2152_S01	44009323	42892907	33171126	28457887.875	101	rhabdomyosarcoma	NA	Yes, age < 30 years	NA	NA	NA	Cohort_17	SJC_RHB	https://doi.org/10.1016/j.ccr.2013.11.002	SJC	SJC-DS-1001	SJRHB018_D	28635	NA	NA	43
THR24_2153_S01	56121247	54511386	27429549	19244556.63	101	rhabdomyosarcoma	NA	Yes, age < 30 years	NA	NA	NA	Cohort_17	SJC_RHB	https://doi.org/10.1016/j.ccr.2013.11.002	SJC	SJC-DS-1001	SJRHB019_D	27099	NA	NA	43
THR24_2154_S01	50228198	48851944	42324644.5	29635557.945	101	rhabdomyosarcoma	1.166667	Yes, age < 30 years	female	NA	NA	Cohort_17	SJC_RHB	https://doi.org/10.1016/j.ccr.2013.11.002	SJC	SJC-DS-1001	SJRHB020_A	29985	NA	NA	43
THR24_2155_S01	59143912	57776178	47153126.5	38324307.75	101	rhabdomyosarcoma	14.416667	Yes, age < 30 years	male	NA	NA	Cohort_17	SJC_RHB	https://doi.org/10.1016/j.ccr.2013.11.002	SJC	SJC-DS-1001	SJRHB022_D	30125	NA	NA	43
THR24_2156_S01	58732749	57251339	49618853.5	42723723.04	101	rhabdomyosarcoma	2.583333	Yes, age < 30 years	male	NA	NA	Cohort_17	SJC_RHB	https://doi.org/10.1016/j.ccr.2013.11.002	SJC	SJC-DS-1001	SJRHB023_D	28644	NA	NA	43
THR24_2157_S01	49747002	48129545	39625199.5	35416145.88	101	rhabdomyosarcoma	0.71	Yes, age < 30 years	female	NA	Not Hispanic or Latino	Cohort_17	SJC_RHB	https://doi.org/10.1016/j.ccr.2013.11.002	SJC	SJC-DS-1001	SJRHB026_D	27575	NA	NA	43
THR24_2157_S02	70371349	67894409	55941943.5	46862252.25	101	rhabdomyosarcoma	0.71	Yes, age < 30 years	female	NA	Not Hispanic or Latino	Cohort_17	SJC_RHB	NA	SJC	SJC-DS-1001	SJRHB026_R	30249	NA	NA	43
THR24_2157_S03	66286852	64294191	54056349.5	43780575.2	101	rhabdomyosarcoma	0.71	Yes, age < 30 years	female	NA	Not Hispanic or Latino	Cohort_17	SJC_RHB	NA	SJC	SJC-DS-1001	SJRHB026_S	29971	NA	NA	43
THR24_2158_S01	37346316	36384583	31246280.5	25638328.5	101	rhabdomyosarcoma	1.89	Yes, age < 30 years	female	NA	Not Hispanic or Latino	Cohort_17	SJC_RHB	https://doi.org/10.1016/j.ccr.2013.11.002	SJC	SJC-DS-1001	SJRHB027_D	26705	NA	NA	43
THR24_2159_S01	57638785	56200553	36060928.5	30152416.7	101	rhabdomyosarcoma	15.26	Yes, age < 30 years	male	NA	Not Hispanic or Latino	Cohort_17	SJC_RHB	https://doi.org/10.1016/j.ccr.2013.11.002	SJC	SJC-DS-1001	SJRHB028_D	28305	NA	NA	43
THR24_2160_S01	56338416	54949832	46819995	38791357.875	101	rhabdomyosarcoma	0.37	Yes, age < 30 years	female	NA	Not Hispanic or Latino	Cohort_17	SJC_RHB	https://doi.org/10.1016/j.ccr.2013.11.002	SJC	SJC-DS-1001	SJRHB031_D	30740	NA	NA	43
THR24_2161_S01	66669152	64850472	56317318.5	44274469.085	101	rhabdomyosarcoma	13.85	Yes, age < 30 years	male	NA	Not Hispanic or Latino	Cohort_17	SJC_RHB	https://doi.org/10.1016/j.ccr.2013.11.002	SJC	SJC-DS-1001	SJRHB033_D	32040	NA	NA	43
THR24_2162_S01	58550272	57136016	43945662.5	39291100.68	101	rhabdomyosarcoma	0.12	Yes, age < 30 years	female	NA	Not Hispanic or Latino	Cohort_17	SJC_RHB	https://doi.org/10.1016/j.ccr.2013.11.002	SJC	SJC-DS-1001	SJRHB034_D	28744	NA	NA	43
THR24_2163_S01	49972508	48617816	43748206.5	36429206.54	101	rhabdomyosarcoma	7.25	Yes, age < 30 years	female	NA	NA	Cohort_17	SJC_RHB	https://doi.org/10.1016/j.ccr.2013.11.002	SJC	SJC-DS-1001	SJRHB035_R	30209	NA	NA	43
THR24_2164_S01	49239768	47965910	19222381	13847175.52	101	rhabdomyosarcoma	14.23	Yes, age < 30 years	female	NA	Not Hispanic or Latino	Cohort_17	SJC_RHB	https://doi.org/10.1016/j.ccr.2013.11.002	SJC	SJC-DS-1001	SJRHB036_A	26812	NA	NA	43
THR24_2165_S01	41573667	40418083	36211012.5	28912620.275	101	rhabdomyosarcoma	NA	Yes, age < 30 years	NA	NA	NA	Cohort_17	SJC_RHB	https://doi.org/10.1016/j.ccr.2013.11.002	SJC	SJC-DS-1001	SJRHB038_R	29264	NA	NA	43
THR24_2166_S01	69482556	67596474	58395906	52296753.6	101	rhabdomyosarcoma	3.25	Yes, age < 30 years	male	NA	Not Hispanic or Latino	Cohort_17	SJC_RHB	https://doi.org/10.1016/j.ccr.2013.11.002	SJC	SJC-DS-1001	SJRHB039_D	31304	NA	NA	43
THR24_2167_S01	67701381	66147432	37360279	30850066.555	101	rhabdomyosarcoma	1.92	Yes, age < 30 years	male	NA	Not Hispanic or Latino	Cohort_17	SJC_RHB	https://doi.org/10.1016/j.ccr.2013.11.002	SJC	SJC-DS-1001	SJRHB043_R	28456	NA	NA	43
THR24_2168_S01	54983992	53499201	48290238	39831434.7	101	rhabdomyosarcoma	6.15	Yes, age < 30 years	female	NA	NA	Cohort_17	SJC_RHB	https://doi.org/10.1016/j.ccr.2013.11.002	SJC	SJC-DS-1001	SJRHB044_M	30893	NA	NA	43
THR24_2169_S01	49816276	48541973	40176114.5	31900397.49	101	rhabdomyosarcoma	2.84	Yes, age < 30 years	male	NA	Not Hispanic or Latino	Cohort_17	SJC_RHB	https://doi.org/10.1016/j.ccr.2013.11.002	SJC	SJC-DS-1001	SJRHB045_D	30530	NA	NA	43
THR24_2170_S01	55865105	54649828	43894453	33924780.44	101	rhabdomyosarcoma	5.26	Yes, age < 30 years	female	NA	Not Hispanic or Latino	Cohort_17	SJC_RHB	https://doi.org/10.1016/j.ccr.2013.11.002	SJC	SJC-DS-1001	SJRHB047_D	29009	NA	NA	43
THR24_2171_S01	35476651	34652926	31128134	26527502.12	101	rhabdomyosarcoma	2.41	Yes, age < 30 years	male	NA	Not Hispanic or Latino	Cohort_17	SJC_RHB	https://doi.org/10.1016/j.ccr.2013.11.002	SJC	SJC-DS-1001	SJRHB048_D	27811	NA	NA	43
THR24_2172_S01	45083851	44178924	34918156.5	30705787.79	101	rhabdomyosarcoma	7.76	Yes, age < 30 years	male	NA	Not Hispanic or Latino	Cohort_17	SJC_RHB	https://doi.org/10.1016/j.ccr.2013.11.002	SJC	SJC-DS-1001	SJRHB050_D	26551	NA	NA	43
THR24_2173_S01	49231973	48078841	42118671	34257967.5	101	rhabdomyosarcoma	16.666667	Yes, age < 30 years	female	NA	NA	Cohort_17	SJC_RHB	https://doi.org/10.1016/j.ccr.2013.11.002	SJC	SJC-DS-1001	SJRHB054_R	29583	NA	NA	43
THR24_2174_S01	68191131	66625627	57864803.5	50200160.33	101	rhabdomyosarcoma	12.92	Yes, age < 30 years	male	NA	Not Hispanic or Latino	Cohort_17	SJC_RHB	https://doi.org/10.1016/j.ccr.2013.11.002	SJC	SJC-DS-1001	SJRHB056_D	30646	NA	NA	43
THR24_2175_S01	48590315	47482556	41726556.5	35726139.95	101	rhabdomyosarcoma	4.25	Yes, age < 30 years	male	NA	NA	Cohort_17	SJC_RHB	https://doi.org/10.1016/j.ccr.2013.11.002	SJC	SJC-DS-1001	SJRHB057_R	27672	NA	NA	43
THR24_2176_S01	47648297	45305295	40667793.5	28173502.585	101	acute lymphoblastic leukemia	6.14	Yes, age < 30 years	NA	NA	Not Hispanic or Latino	Cohort_44	SJC_Other	NA	SJC	SJC-DS-1001	SJTALL002_D	27145	NA	NA	6
THR24_2177_S01	38938984	38019435	31334912.5	26299771.96	101	wilms tumor	NA	Yes, age < 30 years	NA	NA	NA	Cohort_45	SJC_WLM	NA	SJC	SJC-DS-1001	SJWLM010703_G1	25936	NA	NA	6
THR24_2178_S01	44103597	42949594	31568186	26243762.475	101	wilms tumor	NA	Yes, age < 30 years	NA	NA	NA	Cohort_45	SJC_WLM	NA	SJC	SJC-DS-1001	SJWLM010704_G1	26222	NA	NA	6
THR24_2179_S01	39224487	38279492	33427003	28801045.88	101	wilms tumor	NA	Yes, age < 30 years	NA	NA	NA	Cohort_45	SJC_WLM	NA	SJC	SJC-DS-1001	SJWLM010705_G1	26714	NA	NA	6
THR24_2180_S01	56933679	55570159	36665600.5	28085649.21	101	wilms tumor	NA	Yes, age < 30 years	NA	NA	NA	Cohort_45	SJC_WLM	NA	SJC	SJC-DS-1001	SJWLM010706_G1	27470	NA	NA	6
THR24_2181_S01	46008459	44873634	34313323.5	27417240.325	101	wilms tumor	NA	Yes, age < 30 years	NA	NA	NA	Cohort_45	SJC_WLM	NA	SJC	SJC-DS-1001	SJWLM010707_G1	27434	NA	NA	6
THR24_2182_S01	55255600	53867367	39222643.5	31264269.6	101	wilms tumor	NA	Yes, age < 30 years	NA	NA	NA	Cohort_45	SJC_WLM	NA	SJC	SJC-DS-1001	SJWLM010708_G1	26941	NA	NA	6
THR25_0635_S01	173830891	170624420	82793534	73284601.2	75	osteosarcoma	17	Yes, age < 30 years	female	NA	NA	Cohort_36	EGAD00001000826	http://dx.doi.org/10.1038/ncomms15936	EGA	EGAD00001000826	EGAN00001179688	31406	NA	NA	10
THR25_0636_S01	157576199	145669275	44311574	1927453.77	75	not reported - QC fail by PI	13	Yes, age < 30 years	male	NA	NA	Cohort_36	EGAD00001000826	http://dx.doi.org/10.1038/ncomms15936	EGA	EGAD00001000826	EGAN00001179689	39492	NA	NA	10
THR25_0637_S01	167967015	151126636	65441255	38980771.28	75	osteosarcoma	15	Yes, age < 30 years	male	NA	NA	Cohort_36	EGAD00001000826	http://dx.doi.org/10.1038/ncomms15936	EGA	EGAD00001000826	EGAN00001179690	38863	NA	NA	10
THR25_0638_S01	159169417	151947662	47130349	41071775.61	75	osteosarcoma	26	Yes, age < 30 years	female	NA	NA	Cohort_36	EGAD00001000826	http://dx.doi.org/10.1038/ncomms15936	EGA	EGAD00001000826	EGAN00001179691	27064	NA	NA	10
THR25_0639_S01	205063391	201486798	115643593.5	98103626.685	75	osteosarcoma	19	Yes, age < 30 years	male	NA	NA	Cohort_36	EGAD00001000826	http://dx.doi.org/10.1038/ncomms15936	EGA	EGAD00001000826	EGAN00001179692	31028	NA	NA	10
THR25_0640_S01	189796257	186148390	83953920	73003200.67	75	osteosarcoma	11	Yes, age < 30 years	female	NA	NA	Cohort_36	EGAD00001000826	http://dx.doi.org/10.1038/ncomms15936	EGA	EGAD00001000826	EGAN00001179693	30327	NA	NA	10
THR25_0641_S01	167016158	163704029	83036270.5	68608876.095	75	not reported	NA	NA	NA	NA	NA	Cohort_36	EGAD00001000826	http://dx.doi.org/10.1038/ncomms15936	EGA	EGAD00001000826	EGAN00001179694	31006	NA	NA	10
THR25_0642_S01	166970701	157665741	11198258.5	5324468.72	75	not reported	17	Yes, age < 30 years	female	NA	NA	Cohort_36	EGAD00001000826	http://dx.doi.org/10.1038/ncomms15936	EGA	EGAD00001000826	EGAN00001179695	26764	NA	NA	10
THR25_0643_S01	171696613	168451413	93404488.5	79542073.6	75	osteosarcoma	11	Yes, age < 30 years	female	NA	NA	Cohort_36	EGAD00001000826	http://dx.doi.org/10.1038/ncomms15936	EGA	EGAD00001000826	EGAN00001179696	29743	NA	NA	10
THR25_0644_S01	166830607	157745234	34501445.5	26081481.01	75	osteosarcoma	16	Yes, age < 30 years	male	NA	NA	Cohort_36	EGAD00001000826	http://dx.doi.org/10.1038/ncomms15936	EGA	EGAD00001000826	EGAN00001179697	32098	NA	NA	10
THR28_0686_S01	85140068	81911611	53094016	46382672.79	75	embryonal rhabdomyosarcoma	2	Yes, age < 30 years	NA	NA	NA	Cohort_48	SRP040454	No publication	SRA	SRP040454	SRS579793, SRR1201251	28952	NA	NA	3
THR28_0687_S01	76209310	72942604	51276283	42749722.68	75	embryonal rhabdomyosarcoma	21	Yes, age < 30 years	NA	NA	NA	Cohort_48	SRP040454	No publication	SRA	SRP040454	SRS579795, SRR1201252	28340	NA	NA	3
THR28_0688_S01	128627690	123863360	81656830	68564572.24	75	embryonal rhabdomyosarcoma	15	Yes, age < 30 years	NA	NA	NA	Cohort_48	SRP040454	No publication	SRA	SRP040454	SRS579794, SRR1201253	31361	NA	NA	3
THR29_0720_S01	168567420	162965161	97388979	80253973.32	100	alveolar rhabdomyosarcoma	14	Yes, age < 30 years	male	NA	NA	Cohort_8	phs000720	http://dx.doi.org/10.1158/2159-8290.CD-13-0639	dbGaP	phs000720	NCI_0040_tumor, SRR5144178	32589	NA	NA	84
THR29_0721_S01	86278355	83764523	51226830.5	44560842.5	101	alveolar rhabdomyosarcoma	NA	Yes, age < 30 years	male	NA	NA	Cohort_8	phs000720	http://dx.doi.org/10.1158/2159-8290.CD-13-0639	dbGaP	phs000720	RMS_007_tumor, SRR5144179	29885	NA	NA	84
THR29_0722_S01	76000000	73702935	49038513	41992208.335	101	embryonal rhabdomyosarcoma	NA	Yes, age < 30 years	male	NA	NA	Cohort_8	phs000720	http://dx.doi.org/10.1158/2159-8290.CD-13-0639	dbGaP	phs000720	RMS_008_tumor, SRR5144180	30289	NA	NA	84
THR29_0723_S01	66672882	63791790	50649420	37092948.46	101	alveolar rhabdomyosarcoma	NA	Yes, age < 30 years	female	NA	NA	Cohort_8	phs000720	http://dx.doi.org/10.1158/2159-8290.CD-13-0639	dbGaP	phs000720	RMS_049_tumor, SRR5144181	30693	NA	NA	84
THR29_0724_S01	76184165	74172901	54759427.5	44831718.75	101	alveolar rhabdomyosarcoma	NA	Yes, age < 30 years	female	NA	NA	Cohort_8	phs000720	http://dx.doi.org/10.1158/2159-8290.CD-13-0639	dbGaP	phs000720	RMS_051_tumor, SRR5144182	30124	NA	NA	84
THR29_0725_S01	78233060	75788657	57168118	45673145.6	101	embryonal rhabdomyosarcoma	NA	Yes, age < 30 years	female	NA	NA	Cohort_8	phs000720	http://dx.doi.org/10.1158/2159-8290.CD-13-0639	dbGaP	phs000720	RMS_055_tumor, SRR5144183	31155	NA	NA	84
THR29_0726_S01	72000000	69915196	42765693.5	34568584.65	101	alveolar rhabdomyosarcoma	NA	Yes, age < 30 years	NA	NA	NA	Cohort_8	phs000720	http://dx.doi.org/10.1158/2159-8290.CD-13-0639	dbGaP	phs000720	RMS_057_tumor, SRR5144184	28159	NA	NA	84
THR29_0727_S01	66671059	64445077	47185621	37180454.8	101	alveolar rhabdomyosarcoma	NA	Yes, age < 30 years	male	NA	NA	Cohort_8	phs000720	http://dx.doi.org/10.1158/2159-8290.CD-13-0639	dbGaP	phs000720	RMS_061_tumor, SRR5144185	30260	NA	NA	84
THR29_0728_S01	145032713	139468542	80013741	72558696.44	101	embryonal rhabdomyosarcoma	NA	Yes, age < 30 years	male	NA	NA	Cohort_8	phs000720	http://dx.doi.org/10.1158/2159-8290.CD-13-0639	dbGaP	phs000720	RMS_2015_tumor, SRR5144186	29776	NA	NA	84
THR29_0729_S01	171344813	167234700	114145540	91096301.065	101	alveolar rhabdomyosarcoma	5	Yes, age < 30 years	male	NA	NA	Cohort_8	phs000720	http://dx.doi.org/10.1158/2159-8290.CD-13-0639	dbGaP	phs000720	RMS_202_tumor, SRR5144190	35424	NA	NA	84
THR29_0730_S01	198893471	188438774	104346805	91553735.16	101	embryonal rhabdomyosarcoma	13	Yes, age < 30 years	male	NA	NA	Cohort_8	phs000720	http://dx.doi.org/10.1158/2159-8290.CD-13-0639	dbGaP	phs000720	RMS_2024_tumor, SRR5144187	31899	NA	NA	84
THR29_0731_S01	94190831	91627001	64240305.5	53855655.75	101	spindle cell/sclerosing rhabdomyosarcoma	1	Yes, age < 30 years	male	NA	NA	Cohort_8	phs000720	http://dx.doi.org/10.1158/2159-8290.CD-13-0639	dbGaP	phs000720	RMS_2028_tumor, SRR5144188	29555	NA	NA	84
THR29_0732_S01	74479651	72278816	59108209	45256927.105	101	embryonal rhabdomyosarcoma	1	Yes, age < 30 years	female	NA	NA	Cohort_8	phs000720	http://dx.doi.org/10.1158/2159-8290.CD-13-0639	dbGaP	phs000720	RMS_2029_tumor, SRR5144189	32241	NA	NA	84
THR29_0733_S01	76147816	73846354	56613574.5	46446202.495	101	embryonal rhabdomyosarcoma	6	Yes, age < 30 years	female	NA	NA	Cohort_8	phs000720	http://dx.doi.org/10.1158/2159-8290.CD-13-0639	dbGaP	phs000720	RMS_2030_tumor, SRR5144191	30995	NA	NA	84
THR29_0734_S01	103200976	100314833	71498089	55521968.67	101	alveolar rhabdomyosarcoma	1	Yes, age < 30 years	female	NA	NA	Cohort_8	phs000720	http://dx.doi.org/10.1158/2159-8290.CD-13-0639	dbGaP	phs000720	RMS_2031_tumor, SRR5144192	30476	NA	NA	84
[truncated: 403 more rows]
