# Supplementary material for: The case for using mapped exonic non-duplicate reads when reporting RNA-sequencing depth: examples from pediatric cancer datasets
Source: Gigascience. 2021 Mar 13;10(3):giab011. doi: 10.1093/gigascience/giab011 (PMC7955155; doi:10.1093/gigascience/giab011)
Supplement: giab011_Supplemental_Tables [file giab011_supplemental_tables.zip › Table_S2_repo_table.csv]

Name	Abbreviation	URL
Short Read Archive	SRA	https://www.ncbi.nlm.nih.gov/sra
European Genome-phenome Archive	EGA	https://www.ebi.ac.uk/ega/home
St. Jude Cloud	SJC	https://www.stjude.cloud/
Database of Genotypes and Phenotypes	dbGaP	https://www.ncbi.nlm.nih.gov/gap/
Cavatica	Cavatica	https://cavatica.squarespace.com/
