# Supplementary material for: The case for using mapped exonic non-duplicate reads when reporting RNA-sequencing depth: examples from pediatric cancer datasets
Source: Gigascience. 2021 Mar 13;10(3):giab011. doi: 10.1093/gigascience/giab011 (PMC7955155; doi:10.1093/gigascience/giab011)
Supplement: giab011_Supplemental_Tables [file giab011_supplemental_tables.zip › Table_S3_cohort_table.csv]

Cohort code	Cohort name	Source repository	Repository cohort accession	N in cohort
Cohort_1	TARGET-10	dbGaP	phs000218	337
Cohort_2	SJC_BALL	SJC	SJC-DS-1001	141
Cohort_3	TARGET-20	dbGaP	phs000218	137
Cohort_4	EGAD00001003279	EGA	EGAD00001003279	127
Cohort_5	SJC_AMLM	SJC	SJC-DS-1001	103
Cohort_6	phs000673	dbGaP	phs000673	89
Cohort_7	TARGET-40	dbGaP	phs000218	88
Cohort_8	phs000720	dbGaP	phs000720	84
Cohort_9	SJC_HGG	SJC	SJC-DS-1001	82
Cohort_10	SJC_EPD	SJC	SJC-DS-1001	78
Cohort_11	TARGET-52	dbGaP	phs000218	65
Cohort_12	EGAD00001001098	EGA	EGAD00001001098	63
Cohort_13	phs000768	dbGaP	phs000768	62
Cohort_14	SJC_ETV	SJC	SJC-DS-1001	56
Cohort_15	SJC_LGG	SJC	SJC-DS-1001	54
Cohort_16	SJC_CBF	SJC	SJC-DS-1001	44
Cohort_17	SJC_RHB	SJC	SJC-DS-1001	43
Cohort_18	EGAD00001001620	EGA	EGAD00001001620	39
Cohort_19	phs000699	dbGaP	phs000699	35
Cohort_20	CBTTC	Cavatica	CBTTC	31
Cohort_21	SJC_ERG	SJC	SJC-DS-1001	31
Cohort_22	SJC_PHALL	SJC	SJC-DS-1001	26
Cohort_23	EGAD00001001666	EGA	EGAD00001001666	25
Cohort_24	SJC_CPC	SJC	SJC-DS-1001	25
Cohort_26	phs000900	dbGaP	phs000900	24
Cohort_25	EGAD00001000648	EGA	EGAD00001000648	24
Cohort_30	TARGET-21	dbGaP	phs000218	23
Cohort_27	EGAD00001000356	EGA	EGAD00001000356	23
Cohort_28	EGAD00001000617	EGA	EGAD00001000617	23
Cohort_29	SJC_OS	SJC	SJC-DS-1001	23
Cohort_31	EGAD00001001927	EGA	EGAD00001001927	22
Cohort_32	EGAD00001002680	EGA	EGAD00001002680	19
Cohort_33	SRP126664	SRA	SRP126664	19
Cohort_34	EGAD00001000158	EGA	EGAD00001000158	17
Cohort_35	SRP092501	SRA	SRP092501	15
Cohort_36	EGAD00001000826	EGA	EGAD00001000826	10
Cohort_37	SJC_E	SJC	SJC-DS-1001	8
Cohort_38	SJC_MB	SJC	SJC-DS-1001	8
Cohort_41	TARGET-30	dbGaP	phs000218	7
Cohort_39	SJC_HYPO	SJC	SJC-DS-1001	7
Cohort_40	SJC_MEL	SJC	SJC-DS-1001	7
Cohort_42	EGAD00001000328	EGA	EGAD00001000328	6
Cohort_44	SJC_Other	SJC	SJC-DS-1001	6
Cohort_43	SJC_INF	SJC	SJC-DS-1001	6
Cohort_45	SJC_WLM	SJC	SJC-DS-1001	6
Cohort_47	TARGET-50	dbGaP	phs000218	4
Cohort_46	SRP006575	SRA	SRP006575	4
Cohort_48	SRP040454	SRA	SRP040454	3
